# Supplementary material for: 5-(2-Fur­yl)-3-methyl-1-(3-nitro­phen­yl)-4,5-dihydro-1H-pyrazole
Source: Acta Crystallogr Sect E Struct Rep Online. 2009 Aug 15;65(Pt 9):o2147. doi: 10.1107/S1600536809031419 (PMC2970096; doi:10.1107/S1600536809031419)
Supplement: Supplementary file 2 [file e-65-o2147-Isup2.hkl]

# 
# h,k,l, Fc-squared, Fo-squared, sigma(Fo-squared) and status flag 
# 
data_I
_shelx_title ' 6 in P-1' 
_shelx_refln_list_code          4 
_shelx_F_calc_maximum      126.49 
_exptl_crystal_F_000       286.00 
_reflns_d_resolution_high  0.8109 
 
loop_ 
 _symmetry_equiv_pos_as_xyz 
 'x, y, z' 
 '-x, -y, -z' 
 
_cell_length_a     6.2089 
_cell_length_b     7.8581 
_cell_length_c    14.3800 
_cell_angle_alpha 105.764 
_cell_angle_beta   97.054 
_cell_angle_gamma  96.944 
 
_shelx_F_squared_multiplier     1.000 
 
loop_ 
 _refln_index_h 
 _refln_index_k 
 _refln_index_l 
 _refln_F_squared_calc 
 _refln_F_squared_meas 
 _refln_F_squared_sigma 
 _refln_observed_status 
   2   0   0       31.44       29.26      0.71 o 
   3   0   0        9.56        8.80      0.50 o 
   4   0   0       69.77       68.78      1.42 o 
   5   0   0        4.86        4.77      0.73 o 
   6   0   0        3.10        3.48      0.71 o 
   7   0   0       12.60       10.81      1.18 o 
  -7   1   0        3.38        2.37      1.50 o 
  -6   1   0        0.58        0.00      0.66 o 
  -5   1   0        0.02        0.04      0.50 o 
  -4   1   0      109.61      105.21      2.05 o 
  -3   1   0        0.13        0.14      0.25 o 
  -2   1   0       50.23       50.45      1.57 o 
  -1   1   0     1331.89     1277.09     24.04 o 
   1   1   0     3082.42     2811.23     36.39 o 
   2   1   0        2.60        2.44      0.25 o 
   3   1   0       22.72       27.04      0.74 o 
   4   1   0        9.81        8.38      0.60 o 
   5   1   0       31.77       31.75      1.39 o 
   6   1   0       10.57       12.89      1.36 o 
   7   1   0        5.12        4.07      1.01 o 
  -7   2   0        5.36        3.48      1.08 o 
  -6   2   0        1.24        0.90      0.77 o 
  -5   2   0       45.85       43.94      1.60 o 
  -4   2   0        0.07        0.00      0.38 o 
  -3   2   0       53.35       45.92      2.82 o 
  -2   2   0       15.21       14.07      0.87 o 
  -1   2   0       40.41       34.25      1.26 o 
   0   2   0      881.85      812.10     11.14 o 
   1   2   0      504.50      490.52      6.04 o 
   2   2   0     1409.24     1409.72     12.33 o 
   3   2   0       88.63       96.78      2.05 o 
   4   2   0        1.06        1.71      0.55 o 
   5   2   0       46.72       53.30      2.90 o 
   6   2   0        6.14        6.21      1.04 o 
   7   2   0        0.92        2.32      1.19 o 
  -7   3   0        0.01        0.01      0.99 o 
  -6   3   0        1.48        1.77      0.91 o 
  -5   3   0       87.57       93.30      2.95 o 
  -4   3   0      169.72      167.19      3.16 o 
  -3   3   0       19.83       23.46      1.89 o 
  -2   3   0      398.62      390.50      5.66 o 
  -1   3   0       93.77       88.12      2.00 o 
   0   3   0      345.58      354.27      4.23 o 
   1   3   0       56.11       64.78      1.58 o 
   2   3   0     1235.28     1247.19     10.32 o 
   3   3   0       38.78       37.64      1.17 o 
   4   3   0       12.54       13.07      1.19 o 
   5   3   0        6.62        6.53      1.03 o 
   6   3   0        0.94        0.00      0.70 o 
  -7   4   0        0.27        0.00      1.05 o 
  -6   4   0       57.43       56.84      2.96 o 
  -5   4   0       45.40       50.18      4.64 o 
  -4   4   0       76.32       82.01      2.67 o 
  -3   4   0        4.65        5.22      1.27 o 
  -2   4   0        8.09        7.92      1.58 o 
  -1   4   0       68.71       61.73      1.85 o 
   0   4   0        0.00        0.06      0.31 o 
   1   4   0        4.50        3.27      0.52 o 
   2   4   0        3.20        2.67      0.47 o 
   3   4   0       29.65       24.13      1.11 o 
   4   4   0        4.04        3.26      0.95 o 
   5   4   0        0.06        0.83      0.73 o 
   6   4   0        0.05        0.11      0.99 o 
  -6   5   0       37.58       36.85      3.01 o 
  -5   5   0        0.43        0.84      1.13 o 
  -4   5   0        1.19        1.75      1.05 o 
  -3   5   0        0.33        0.36      0.56 o 
  -2   5   0       68.43       62.15      2.75 o 
  -1   5   0      398.18      387.48      5.72 o 
   0   5   0        0.48        0.70      0.42 o 
   1   5   0       14.65       13.05      0.83 o 
   2   5   0       14.66       13.98      0.91 o 
   3   5   0        8.58        9.36      0.87 o 
   4   5   0       31.15       31.05      1.72 o 
   5   5   0        2.17        0.40      0.93 o 
  -6   6   0       11.16       13.64      1.75 o 
  -5   6   0       12.04       10.39      2.51 o 
  -4   6   0       27.06       29.05      3.03 o 
  -3   6   0        6.56        4.55      1.08 o 
  -2   6   0       70.35       69.49      4.41 o 
  -1   6   0        5.40        6.38      1.00 o 
   0   6   0      295.20      293.12      5.42 o 
   1   6   0        4.52        5.73      0.74 o 
   2   6   0       32.91       30.75      1.36 o 
   3   6   0        9.52       10.84      1.14 o 
   4   6   0       48.97       46.34      2.80 o 
  -5   7   0        1.70        2.69      1.15 o 
  -4   7   0        9.83        7.46      1.36 o 
  -3   7   0       27.73       29.19      2.13 o 
  -2   7   0       28.27       26.65      2.01 o 
  -1   7   0        1.69        2.48      0.90 o 
   0   7   0        2.52        1.22      1.77 o 
   1   7   0        0.00        0.00      0.65 o 
   2   7   0        2.76        1.59      0.69 o 
   3   7   0        8.13        8.73      1.32 o 
   4   7   0        1.15        0.11      1.10 o 
  -4   8   0        7.25        6.72      1.38 o 
  -3   8   0        7.51        6.52      1.34 o 
  -2   8   0        4.37        4.34      1.17 o 
  -1   8   0       19.21       21.35      1.93 o 
   0   8   0        0.09        0.00      0.79 o 
   1   8   0       27.46       33.33      2.28 o 
   2   8   0        0.45        0.89      1.40 o 
  -3   9   0        0.17        0.00      0.94 o 
  -2   9   0       10.00       10.37      1.78 o 
  -1   9   0        0.43        0.89      1.01 o 
   0   9   0        0.01        0.10      1.05 o 
  -1  -9   1        5.45        4.10      1.62 o 
   0  -9   1        0.57        0.43      1.00 o 
   1  -9   1        0.18        0.71      1.11 o 
   2  -9   1        0.72        0.94      1.03 o 
   3  -9   1        0.05        0.00      0.94 o 
  -3  -8   1        8.58        9.73      1.48 o 
  -2  -8   1        8.56       10.81      1.91 o 
  -1  -8   1        0.10        0.00      0.79 o 
   0  -8   1       26.80       23.96      2.42 o 
   1  -8   1       20.40       17.31      1.73 o 
   2  -8   1        2.89        2.88      1.47 o 
   3  -8   1        4.93        3.46      1.18 o 
   4  -8   1        0.38        1.18      0.99 o 
   5  -8   1        0.20        1.05      1.07 o 
  -4  -7   1        2.89        1.82      1.11 o 
  -3  -7   1        0.81        0.90      0.94 o 
  -2  -7   1        0.33        0.75      0.62 o 
  -1  -7   1       12.81       12.92      1.20 o 
   0  -7   1      250.20      253.10      9.37 o 
   1  -7   1       20.70       22.54      1.79 o 
   2  -7   1       16.86       15.00      2.27 o 
   3  -7   1        0.14        0.00      0.75 o 
   4  -7   1        6.06        4.14      1.10 o 
   5  -7   1        8.25        6.95      1.50 o 
  -5  -6   1        4.79        7.10      1.47 o 
  -4  -6   1        8.50       12.14      1.46 o 
  -3  -6   1       11.20       12.05      1.00 o 
  -2  -6   1        2.82        1.41      0.67 o 
  -1  -6   1       14.02       13.17      1.16 o 
   0  -6   1      175.99      195.70      3.51 o 
   1  -6   1        2.12        3.28      0.81 o 
   2  -6   1       28.77       25.62      1.73 o 
   3  -6   1        0.12        0.00      0.65 o 
   4  -6   1       21.65       20.18      1.80 o 
   5  -6   1       12.93       10.85      1.51 o 
   6  -6   1       11.00       11.76      3.98 o 
  -5  -5   1        0.03        0.00      0.92 o 
  -4  -5   1        0.16        0.00      0.76 o 
  -3  -5   1      118.83      113.52      2.24 o 
  -2  -5   1        3.55        3.88      0.59 o 
  -1  -5   1       80.43       83.28      1.68 o 
   0  -5   1       73.83       76.83      1.90 o 
   1  -5   1       37.12       35.80      1.35 o 
   2  -5   1      142.20      152.60      2.85 o 
   3  -5   1       10.73       13.50      1.29 o 
   4  -5   1       24.91       22.81      2.77 o 
   5  -5   1       35.06       40.40      2.84 o 
   6  -5   1       16.76       24.37      2.84 o 
  -6  -4   1        2.98        2.52      1.15 o 
  -5  -4   1        9.52        8.42      1.21 o 
  -4  -4   1        7.75       11.07      1.03 o 
  -3  -4   1       43.85       42.21      1.47 o 
  -2  -4   1       42.47       40.91      1.15 o 
  -1  -4   1       76.14       84.11      1.53 o 
   0  -4   1      161.47      166.41      2.67 o 
   1  -4   1       55.33       61.82      1.50 o 
   2  -4   1      521.41      557.25      6.54 o 
   3  -4   1       31.09       31.15      1.38 o 
   4  -4   1      112.98      124.10      2.79 o 
   5  -4   1        6.28        9.17      1.25 o 
   6  -4   1        0.01        0.14      0.90 o 
   7  -4   1       10.21       11.59      1.79 o 
  -6  -3   1        4.60        3.55      1.17 o 
  -5  -3   1        0.61        0.56      0.66 o 
  -4  -3   1       22.24       26.36      1.15 o 
  -3  -3   1       14.42       13.86      0.91 o 
  -2  -3   1       53.18       58.74      1.97 o 
  -1  -3   1       20.25       15.41      0.64 o 
   0  -3   1      259.30      272.98      3.41 o 
   1  -3   1        0.46        1.06      0.89 o 
   2  -3   1       16.62       14.44      1.39 o 
   3  -3   1        7.49        6.66      0.67 o 
   4  -3   1        2.20        1.53      1.06 o 
   5  -3   1        1.80        2.62      0.62 o 
   6  -3   1        0.49        0.00      0.65 o 
   7  -3   1        1.78        1.97      1.22 o 
  -7  -2   1       23.59       26.61      2.31 o 
  -6  -2   1       74.77       77.44      2.47 o 
  -5  -2   1      105.18      115.82      2.65 o 
  -4  -2   1        7.03        8.41      0.70 o 
  -3  -2   1        0.30        0.70      0.31 o 
  -2  -2   1       18.02       14.77      0.61 o 
  -1  -2   1      190.38      184.95      2.78 o 
   0  -2   1       36.64       32.42      1.52 o 
   1  -2   1      266.27      247.17      4.24 o 
   2  -2   1       46.88       42.86      1.45 o 
   3  -2   1      133.32      135.53      2.09 o 
   4  -2   1      174.88      192.18      2.68 o 
   5  -2   1       56.88       53.05      2.12 o 
   6  -2   1       21.22       23.42      2.40 o 
   7  -2   1       15.38       18.05      1.78 o 
  -7  -1   1        8.38        8.36      1.37 o 
  -6  -1   1      148.82      163.60      3.83 o 
  -5  -1   1        6.45        7.08      0.77 o 
  -4  -1   1        7.01        7.91      0.71 o 
  -3  -1   1      123.05      111.35      1.47 o 
  -2  -1   1      402.03      390.09      4.98 o 
  -1  -1   1      221.53      209.75      5.86 o 
   2  -1   1      591.91      566.73      5.34 o 
   3  -1   1       40.15       43.07      1.13 o 
   4  -1   1      421.76      412.47      5.36 o 
   5  -1   1        6.28        5.09      0.89 o 
   6  -1   1        0.84        0.98      0.74 o 
   7  -1   1        0.01        0.00      0.90 o 
  -7   0   1        0.19        0.47      0.77 o 
  -6   0   1        0.00        0.00      0.62 o 
  -5   0   1        0.06        0.00      0.43 o 
  -4   0   1       47.29       56.91      1.45 o 
  -3   0   1       90.56       95.13      1.84 o 
  -2   0   1     1065.60     1010.24      8.74 o 
   1   0   1      662.15      658.50      9.15 o 
   2   0   1       77.52       72.29      1.33 o 
   3   0   1        6.12        6.14      0.46 o 
   4   0   1       53.48       51.04      1.77 o 
   5   0   1       63.26       64.30      1.94 o 
   6   0   1        1.87        1.20      0.66 o 
   7   0   1        9.16        7.89      1.28 o 
  -7   1   1       13.41       13.05      1.51 o 
  -6   1   1        3.43        4.03      0.94 o 
  -5   1   1      112.16      118.68      2.17 o 
  -4   1   1      172.71      187.13      2.85 o 
  -3   1   1       33.54       31.31      1.06 o 
  -2   1   1       39.33       40.09      1.44 o 
  -1   1   1     1071.82     1020.16     19.53 o 
   0   1   1      597.55      562.50     11.07 o 
   1   1   1     3340.01     3213.24     41.64 o 
   2   1   1        2.04        1.57      0.38 o 
   3   1   1        2.10        1.53      0.41 o 
   4   1   1       15.52       15.05      1.00 o 
   5   1   1        3.37        2.20      0.61 o 
   6   1   1       73.00       80.33      2.51 o 
   7   1   1        4.11        1.82      1.00 o 
  -7   2   1       20.54       22.54      2.16 o 
  -6   2   1        4.63        5.09      0.99 o 
  -5   2   1       50.21       48.58      1.62 o 
  -4   2   1       70.59       74.76      1.71 o 
  -3   2   1        0.00        0.00      0.35 o 
  -2   2   1      335.15      324.83      4.69 o 
  -1   2   1      211.94      199.95      3.74 o 
   0   2   1       44.07       39.73      1.09 o 
   1   2   1       45.39       36.12      0.97 o 
   2   2   1      288.43      280.25      3.30 o 
   3   2   1       21.59       19.28      0.86 o 
   4   2   1        0.41        0.09      0.48 o 
   5   2   1        2.49        3.32      0.77 o 
   6   2   1       93.57      105.90      3.21 o 
  -7   3   1       10.36        9.45      1.54 o 
  -6   3   1        2.53        1.26      0.86 o 
  -5   3   1       14.67       16.82      1.51 o 
  -4   3   1      140.96      143.10      2.85 o 
  -3   3   1        2.93        1.75      0.99 o 
  -2   3   1       80.93       92.12      2.36 o 
  -1   3   1        2.48        1.12      0.65 o 
   0   3   1      108.29      107.07      1.93 o 
   1   3   1      223.00      219.87      2.56 o 
   2   3   1        0.12        0.90      0.38 o 
   3   3   1       84.39       89.00      1.91 o 
   4   3   1        5.48        6.18      1.00 o 
   5   3   1        4.45        4.62      1.00 o 
   6   3   1        0.21        0.06      0.93 o 
  -7   4   1        9.82       13.63      2.40 o 
  -6   4   1       29.06       30.64      2.26 o 
  -5   4   1      237.57      234.65      6.11 o 
  -4   4   1        4.35        5.04      0.93 o 
  -3   4   1      137.67      140.50      3.31 o 
  -2   4   1       79.37       90.49      2.43 o 
  -1   4   1       46.57       49.41      1.37 o 
   0   4   1        7.42        8.08      0.57 o 
   1   4   1       52.23       56.78      1.28 o 
   2   4   1       35.88       38.04      1.28 o 
   3   4   1       73.78       84.25      2.12 o 
   4   4   1        2.38        3.99      0.82 o 
   5   4   1        4.16        3.91      1.02 o 
   6   4   1        0.53        0.00      1.01 o 
  -6   5   1       27.43       33.19      6.36 o 
  -5   5   1       81.25       80.28      3.10 o 
  -4   5   1       22.35       23.82      1.83 o 
  -3   5   1        0.06        0.22      0.60 o 
  -2   5   1       19.04       22.47      1.99 o 
  -1   5   1       14.53       11.96      1.14 o 
   0   5   1       82.00       74.84      2.94 o 
   1   5   1       12.89       13.69      0.99 o 
   2   5   1       15.68       14.66      0.96 o 
   3   5   1       24.43       23.12      1.42 o 
   4   5   1        3.31        4.46      0.98 o 
   5   5   1        0.32        0.10      0.85 o 
  -6   6   1        6.88       10.24      1.62 o 
  -5   6   1        0.96        0.71      1.13 o 
  -4   6   1       13.09       14.27      1.53 o 
  -3   6   1       35.56       38.06      2.72 o 
  -2   6   1      111.91      100.18      3.07 o 
  -1   6   1        9.92       12.27      1.27 o 
   0   6   1       49.10       51.30      5.90 o 
   1   6   1        6.73        7.51      0.85 o 
   2   6   1        0.01        0.43      0.54 o 
   3   6   1       27.52       30.65      1.84 o 
   4   6   1        3.63        2.80      0.97 o 
  -5   7   1        0.03        0.16      0.95 o 
  -4   7   1        5.51        4.87      1.45 o 
  -3   7   1       18.05       16.55      2.22 o 
  -2   7   1        6.05        4.44      1.08 o 
  -1   7   1       97.67       99.46      4.02 o 
   0   7   1       15.43       15.40      2.47 o 
   1   7   1        2.32        3.77      1.01 o 
   2   7   1        0.46        0.35      0.95 o 
   3   7   1        0.11        0.00      0.79 o 
  -4   8   1        0.81        0.00      0.98 o 
  -3   8   1        0.87        0.88      0.94 o 
  -2   8   1        0.74        0.00      0.94 o 
  -1   8   1        2.54        3.63      1.08 o 
   0   8   1        3.66        2.56      1.05 o 
   1   8   1        0.02        0.00      0.83 o 
   2   8   1        0.23        1.01      1.37 o 
  -2   9   1        0.11        0.00      1.09 o 
  -1   9   1        7.08       10.22      1.72 o 
   0   9   1        0.19        2.37      1.17 o 
  -1  -9   2        1.33        2.29      1.48 o 
   0  -9   2        0.10        0.00      0.97 o 
   1  -9   2        2.26        3.45      1.19 o 
   2  -9   2        1.45        2.96      1.24 o 
   3  -9   2        0.33        0.00      1.01 o 
  -3  -8   2        6.59        3.95      1.72 o 
  -2  -8   2        0.49        1.09      0.98 o 
  -1  -8   2       21.29       23.08      4.94 o 
   0  -8   2       34.67       31.02      2.14 o 
   1  -8   2        9.30        7.86      1.32 o 
   2  -8   2        7.06        8.10      1.34 o 
   3  -8   2        0.00        0.00      0.89 o 
   4  -8   2        4.48        4.37      1.23 o 
   5  -8   2        0.25        0.00      1.08 o 
  -4  -7   2        3.62        3.47      1.15 o 
  -3  -7   2        3.30        2.16      0.86 o 
  -2  -7   2        9.29        8.74      1.01 o 
  -1  -7   2       13.63       15.32      1.34 o 
   0  -7   2       95.30       87.67      2.84 o 
   1  -7   2      216.55      213.22      4.75 o 
   2  -7   2       36.39       36.46      2.19 o 
   3  -7   2       44.72       52.19      2.68 o 
   4  -7   2       32.10       29.83      3.17 o 
   5  -7   2        3.48        3.38      1.20 o 
  -5  -6   2        5.45        4.79      1.27 o 
  -4  -6   2        5.54        5.13      1.14 o 
  -3  -6   2       43.26       41.75      1.80 o 
  -2  -6   2       46.04       46.89      1.54 o 
  -1  -6   2       18.36       18.94      1.12 o 
   0  -6   2       93.65       89.64      2.26 o 
   1  -6   2       78.64       72.43      2.02 o 
   2  -6   2        0.01        0.00      0.58 o 
   3  -6   2       75.90       71.67      2.62 o 
   4  -6   2        0.22        0.00      0.67 o 
   5  -6   2        8.20        8.99      1.88 o 
   6  -6   2       37.62       43.87      5.50 o 
  -5  -5   2        0.17        0.47      0.94 o 
  -4  -5   2       48.64       42.36      2.17 o 
  -3  -5   2        1.21        1.88      0.55 o 
  -2  -5   2       15.61       18.50      1.27 o 
  -1  -5   2       53.66       54.73      1.36 o 
   0  -5   2        0.90        1.91      0.45 o 
   1  -5   2      221.42      219.56      3.51 o 
   2  -5   2        0.13        0.64      0.46 o 
   3  -5   2      133.50      143.12      2.98 o 
   4  -5   2       23.59       25.47      2.34 o 
   5  -5   2        3.00        3.71      1.01 o 
   6  -5   2       19.41       18.17      4.44 o 
  -6  -4   2        0.45        0.65      0.92 o 
  -5  -4   2        8.15        6.36      1.13 o 
  -4  -4   2       32.19       31.09      1.33 o 
  -3  -4   2        0.35        0.00      0.38 o 
  -2  -4   2       49.14       49.67      1.23 o 
  -1  -4   2      104.03       98.71      1.73 o 
   0  -4   2       11.87       10.58      0.66 o 
   1  -4   2        0.61        0.03      0.28 o 
   2  -4   2      390.98      417.69      5.73 o 
   3  -4   2      363.29      383.64      5.99 o 
   4  -4   2       23.31       20.27      1.55 o 
   5  -4   2        2.26        2.26      0.81 o 
   6  -4   2        4.76        3.40      1.14 o 
   7  -4   2        2.99        3.43      1.27 o 
  -6  -3   2        1.39        1.59      0.95 o 
  -5  -3   2      207.44      231.91      4.62 o 
  -4  -3   2        6.76        6.07      0.68 o 
  -3  -3   2       70.53       78.13      1.56 o 
  -2  -3   2        6.97       11.63      0.63 o 
  -1  -3   2      139.56      132.27      1.76 o 
   0  -3   2      147.56      155.09      2.26 o 
   1  -3   2      139.62      123.64      2.41 o 
   2  -3   2      253.97      232.14      3.34 o 
   3  -3   2      153.96      153.04      3.68 o 
   4  -3   2       16.16       15.76      1.11 o 
   5  -3   2       32.12       32.60      1.80 o 
   6  -3   2       14.74       14.16      1.48 o 
   7  -3   2        0.24        0.00      0.95 o 
  -7  -2   2        0.24        0.55      0.99 o 
  -6  -2   2       10.96       11.67      1.24 o 
  -5  -2   2      129.86      139.59      3.00 o 
  -4  -2   2       89.48       88.96      1.64 o 
  -3  -2   2        7.38        7.25      0.51 o 
  -2  -2   2       76.47       74.98      1.36 o 
  -1  -2   2      310.19      287.73      3.83 o 
   0  -2   2     2264.72     2109.91     26.98 o 
   1  -2   2      196.35      204.96      5.13 o 
   2  -2   2       32.57       30.66      0.98 o 
   3  -2   2       37.97       38.82      1.10 o 
   4  -2   2       23.20       23.87      0.99 o 
   5  -2   2       23.88       24.54      2.10 o 
   6  -2   2       47.24       49.30      2.36 o 
   7  -2   2        3.53        3.38      1.16 o 
  -7  -1   2        0.53        0.57      0.85 o 
  -6  -1   2       15.16       16.39      1.31 o 
  -5  -1   2       14.13       15.02      0.96 o 
  -4  -1   2       66.37       57.49      1.25 o 
  -3  -1   2      215.95      213.32      2.21 o 
  -2  -1   2       65.30       57.79      1.20 o 
  -1  -1   2      682.41      678.76      7.78 o 
   1  -1   2       77.12       75.72      1.81 o 
   2  -1   2      980.92      957.18      8.68 o 
   3  -1   2        0.11        0.07      0.25 o 
   4  -1   2      130.51      128.70      2.79 o 
   5  -1   2       71.63       71.88      2.05 o 
   6  -1   2        0.98        0.36      0.82 o 
   7  -1   2        6.46        7.71      1.32 o 
  -7   0   2        0.43        1.71      0.82 o 
  -6   0   2        0.52        0.76      0.68 o 
  -5   0   2        1.02        0.99      0.45 o 
  -4   0   2        0.75        1.07      0.35 o 
  -3   0   2      693.15      691.31      5.65 o 
  -2   0   2     1209.24     1202.54     17.65 o 
  -1   0   2     5803.23     5404.17     66.61 o 
   1   0   2      720.25      711.44     10.05 o 
   2   0   2       76.74       68.44      1.35 o 
   3   0   2       16.07       18.18      0.93 o 
   4   0   2        0.15        0.00      0.40 o 
   5   0   2        0.25        0.00      0.45 o 
   6   0   2        0.41        0.18      0.61 o 
   7   0   2       11.39       13.01      1.60 o 
  -7   1   2        2.05        1.82      0.96 o 
  -6   1   2       40.09       42.72      2.05 o 
  -5   1   2       31.40       35.20      1.30 o 
  -4   1   2      111.96      118.10      4.07 o 
  -3   1   2       99.08      112.91      1.88 o 
  -2   1   2       95.17       97.10      2.39 o 
  -1   1   2      134.54      134.64      2.64 o 
   0   1   2     2387.39     2216.18     40.55 o 
   1   1   2      483.89      448.29      9.60 o 
   2   1   2        5.83        7.02      0.56 o 
   3   1   2      177.38      168.63      2.24 o 
   4   1   2        3.29        2.80      0.57 o 
   5   1   2        9.20        9.54      1.10 o 
   6   1   2       12.76       15.59      1.36 o 
   7   1   2       50.18       49.09      2.66 o 
  -7   2   2        7.77        7.69      1.50 o 
  -6   2   2        0.46        0.00      0.64 o 
  -5   2   2        0.62        0.87      0.59 o 
  -4   2   2        1.71        0.89      0.44 o 
  -3   2   2       23.46       23.88      1.96 o 
  -2   2   2      231.85      238.98      3.78 o 
  -1   2   2       64.67       48.69      1.63 o 
   0   2   2       90.80       85.92      1.76 o 
   1   2   2      143.82      148.30      2.83 o 
   2   2   2      141.19      131.89      2.93 o 
   3   2   2       62.11       56.80      1.58 o 
   4   2   2       56.75       55.36      2.30 o 
   5   2   2        3.50        2.91      0.75 o 
   6   2   2       38.90       45.46      2.19 o 
  -7   3   2        8.27       11.11      3.36 o 
  -6   3   2       31.56       39.48      3.25 o 
  -5   3   2       13.46       15.13      2.08 o 
  -4   3   2       46.94       48.68      3.68 o 
  -3   3   2       56.56       47.12      1.37 o 
  -2   3   2      229.13      247.31      4.15 o 
  -1   3   2     1355.93     1452.02     14.19 o 
   0   3   2       24.51       24.78      1.51 o 
   1   3   2      192.10      198.68      2.70 o 
   2   3   2      135.88      146.74      2.39 o 
   3   3   2        7.50        7.43      0.95 o 
   4   3   2        4.31        3.46      1.15 o 
   5   3   2       21.45       19.46      2.01 o 
   6   3   2        0.59        0.84      1.01 o 
  -7   4   2        1.35        0.00      1.05 o 
  -6   4   2       30.98       34.84      2.58 o 
  -5   4   2       12.23       10.61      1.75 o 
  -4   4   2        0.10        1.05      0.59 o 
  -3   4   2        0.70        1.72      0.62 o 
  -2   4   2       45.63       48.86      1.80 o 
  -1   4   2       83.29      106.57      2.16 o 
   0   4   2      307.73      303.53      3.88 o 
   1   4   2       41.98       40.94      1.43 o 
   2   4   2      120.09      124.05      2.14 o 
   3   4   2        2.88        2.74      0.66 o 
   4   4   2       17.00       20.83      2.38 o 
   5   4   2        4.05        3.72      0.95 o 
  -6   5   2        1.11        0.57      0.95 o 
  -5   5   2        1.41        0.78      0.83 o 
  -4   5   2       64.60       63.02      2.56 o 
  -3   5   2        0.12        0.00      0.56 o 
  -2   5   2       14.67       13.70      1.27 o 
  -1   5   2       55.64       45.17      2.16 o 
   0   5   2       11.56        8.96      0.92 o 
   1   5   2      258.77      257.14      3.36 o 
   2   5   2       31.77       35.04      1.34 o 
   3   5   2       22.02       20.90      1.43 o 
   4   5   2        0.26        0.01      0.76 o 
   5   5   2        6.36        5.02      1.14 o 
  -6   6   2        1.29        1.53      1.09 o 
  -5   6   2        5.59        7.04      1.52 o 
  -4   6   2       21.15       18.05      1.86 o 
  -3   6   2        2.21        1.60      0.74 o 
  -2   6   2        0.11        1.05      0.71 o 
  -1   6   2       22.66       20.03      1.65 o 
   0   6   2      180.80      172.52      5.47 o 
   1   6   2      257.01      264.51      4.60 o 
   2   6   2       20.99       25.25      1.47 o 
   3   6   2       12.56       11.58      1.20 o 
   4   6   2        1.68        0.70      0.89 o 
  -5   7   2        3.41        2.24      1.15 o 
  -4   7   2        4.96        6.85      1.31 o 
  -3   7   2        1.21        1.60      0.89 o 
  -2   7   2       38.40       30.44      2.16 o 
  -1   7   2       15.24        8.31      1.23 o 
   0   7   2       16.78       12.72      1.93 o 
   1   7   2        0.00        0.00      0.80 o 
   2   7   2        5.37        6.99      1.45 o 
   3   7   2        2.82        1.90      1.24 o 
  -4   8   2        0.41        1.18      1.20 o 
  -3   8   2        1.24        0.59      1.75 o 
  -2   8   2        2.33        2.75      1.55 o 
  -1   8   2        5.35        4.09      1.25 o 
   0   8   2        7.53        6.19      1.57 o 
   1   8   2        0.00        0.87      1.03 o 
   2   8   2        0.00        0.18      1.38 o 
  -1  -9   3        3.06        3.67      1.49 o 
   0  -9   3        0.47        2.58      1.40 o 
   1  -9   3        1.54        1.57      1.03 o 
   2  -9   3        2.21        2.37      1.02 o 
   3  -9   3        1.16        0.69      1.12 o 
  -3  -8   3        0.09        1.17      0.99 o 
  -2  -8   3       10.73       12.37      1.57 o 
  -1  -8   3        7.93        6.39      1.23 o 
   0  -8   3        2.13        2.79      1.01 o 
   1  -8   3        0.06        0.56      1.16 o 
   2  -8   3        1.23        0.30      0.85 o 
   3  -8   3        3.73        4.41      1.17 o 
   4  -8   3       17.37       21.70      2.74 o 
   5  -8   3        8.24        5.85      1.50 o 
  -4  -7   3        0.13        0.00      0.91 o 
  -3  -7   3        3.77        2.51      0.81 o 
  -2  -7   3        0.02        0.05      0.90 o 
  -1  -7   3        0.85        0.38      0.68 o 
   0  -7   3       28.02       27.92      1.63 o 
   1  -7   3       64.14       70.79      3.65 o 
   2  -7   3        1.14        1.84      0.87 o 
   3  -7   3       81.10       83.86      3.24 o 
   4  -7   3        5.38        6.46      1.30 o 
   5  -7   3        0.44        1.17      1.02 o 
  -5  -6   3        1.98        1.80      1.06 o 
  -4  -6   3        0.00        0.00      0.80 o 
  -3  -6   3       36.24       25.91      1.68 o 
  -2  -6   3        0.25        0.03      0.56 o 
  -1  -6   3        6.92        7.63      0.80 o 
   0  -6   3        4.33        3.21      0.77 o 
   1  -6   3       11.86       10.85      1.34 o 
   2  -6   3       39.61       43.47      1.77 o 
   3  -6   3       50.83       58.20      2.45 o 
   4  -6   3       61.86       57.52      3.82 o 
   5  -6   3        3.48        6.66      1.28 o 
   6  -6   3        4.43        4.35      1.91 o 
  -5  -5   3        3.23        3.56      1.14 o 
  -4  -5   3        9.35        8.71      1.38 o 
  -3  -5   3       14.08       11.72      1.25 o 
  -2  -5   3        5.74        5.43      0.63 o 
  -1  -5   3        0.08        0.00      0.40 o 
   0  -5   3       32.97       35.02      1.16 o 
   1  -5   3        7.49        7.99      0.78 o 
   2  -5   3       15.69       14.97      1.29 o 
   3  -5   3       52.88       54.11      2.13 o 
   4  -5   3       12.54       13.36      1.40 o 
   5  -5   3        2.19        1.44      1.20 o 
   6  -5   3       48.87       59.57      6.53 o 
  -6  -4   3       14.74       16.19      2.05 o 
  -5  -4   3        1.10        1.39      0.81 o 
  -4  -4   3        0.36        0.46      0.54 o 
  -3  -4   3       58.23       58.31      1.45 o 
  -2  -4   3       16.81       17.37      0.82 o 
  -1  -4   3     1050.18     1124.48     10.25 o 
   0  -4   3       26.36       29.78      0.95 o 
   1  -4   3        0.78        0.96      0.40 o 
   2  -4   3       50.18       57.78      1.63 o 
   3  -4   3       91.80       93.12      2.23 o 
   4  -4   3       48.39       49.19      1.84 o 
   5  -4   3       11.94       12.70      1.25 o 
   6  -4   3       20.77       20.31      2.46 o 
   7  -4   3        0.15        0.24      1.16 o 
  -6  -3   3       14.89       16.18      2.04 o 
  -5  -3   3       43.05       53.58      2.30 o 
  -4  -3   3        4.79        4.92      0.61 o 
  -3  -3   3       29.92       28.89      1.06 o 
  -2  -3   3       18.28       20.62      0.77 o 
  -1  -3   3     3001.75     3023.70     24.88 o 
   0  -3   3      688.07      662.42      6.89 o 
   1  -3   3       30.81       35.28      1.04 o 
   2  -3   3        0.19        0.28      0.35 o 
   3  -3   3       17.49       20.40      1.25 o 
   4  -3   3       19.87       19.72      1.16 o 
   5  -3   3        0.08        0.00      0.56 o 
   6  -3   3       34.88       32.15      3.15 o 
   7  -3   3        0.02        0.51      0.90 o 
  -7  -2   3        5.83        5.45      1.52 o 
  -6  -2   3        4.82        5.47      0.98 o 
  -5  -2   3        0.07        0.72      0.45 o 
  -4  -2   3       17.07       20.76      1.00 o 
  -3  -2   3       17.81       16.53      0.69 o 
  -2  -2   3     1015.29      961.90      8.71 o 
  -1  -2   3       47.13       49.57      1.68 o 
   0  -2   3      102.17      107.70      3.30 o 
   1  -2   3      699.09      691.99      9.83 o 
   2  -2   3       10.27       12.84      0.80 o 
   3  -2   3      124.17      125.97      1.90 o 
   4  -2   3       24.48       27.08      1.25 o 
   5  -2   3       38.89       38.33      1.96 o 
   6  -2   3        0.95        0.00      0.75 o 
   7  -2   3        5.03        5.34      1.24 o 
  -7  -1   3        7.89        7.88      1.57 o 
  -6  -1   3       23.20       26.50      1.58 o 
  -5  -1   3        3.70        3.67      0.60 o 
  -4  -1   3      259.87      261.39      3.27 o 
  -3  -1   3      101.62      103.94      1.53 o 
  -2  -1   3      367.36      343.56      3.03 o 
  -1  -1   3     3673.27     3576.08     32.32 o 
   0  -1   3        0.01        0.06      0.41 o 
   1  -1   3    16000.96    14390.18    195.91 o 
   2  -1   3      128.05      108.56      2.01 o 
   3  -1   3       56.03       57.09      1.26 o 
   4  -1   3        2.94        2.15      0.55 o 
   5  -1   3        0.30        0.12      0.55 o 
   6  -1   3        7.05        7.34      1.15 o 
   7  -1   3       11.11        9.03      1.45 o 
  -7   0   3        1.02        1.28      0.91 o 
  -6   0   3       21.96       24.02      1.47 o 
  -5   0   3       15.07       15.80      0.92 o 
  -4   0   3       32.53       34.47      1.20 o 
  -3   0   3      254.14      233.59      2.99 o 
  -2   0   3      526.74      541.78      5.57 o 
  -1   0   3      198.64      184.26      2.40 o 
   0   0   3       10.51        8.37      1.04 o 
   1   0   3     5435.83     5310.77     68.12 o 
   2   0   3      754.87      707.21      6.93 o 
   3   0   3       15.56       17.40      1.01 o 
   4   0   3       10.17       11.14      1.05 o 
   5   0   3        0.02        0.00      0.51 o 
   6   0   3        4.88        3.53      0.93 o 
   7   0   3        5.74        6.17      1.55 o 
  -7   1   3       13.73       10.52      1.57 o 
  -6   1   3        5.85        7.18      0.81 o 
  -5   1   3        7.51        7.88      0.79 o 
  -4   1   3        2.52        1.64      0.45 o 
  -3   1   3        1.23        1.42      0.71 o 
  -2   1   3       20.88       25.54      1.00 o 
  -1   1   3      539.79      498.80      6.09 o 
   0   1   3       14.80       13.15      0.69 o 
   1   1   3      238.41      209.72      3.33 o 
   2   1   3       23.19       27.69      1.00 o 
   3   1   3      151.02      150.60      2.61 o 
   4   1   3        1.59        1.18      0.52 o 
   5   1   3       19.91       22.24      1.44 o 
   6   1   3        6.50        7.75      1.07 o 
  -7   2   3       26.99       25.98      2.21 o 
  -6   2   3       22.76       21.37      1.50 o 
  -5   2   3       49.00       54.24      2.37 o 
  -4   2   3       32.79       33.82      1.25 o 
  -3   2   3      422.33      424.63      4.91 o 
  -2   2   3      474.42      530.65      5.97 o 
  -1   2   3       16.62       19.53      0.82 o 
   0   2   3      147.06      127.45      2.38 o 
   1   2   3      125.23      126.99      1.90 o 
   2   2   3       14.29       13.59      0.71 o 
   3   2   3      152.03      144.67      2.69 o 
   4   2   3       23.43       24.37      1.53 o 
   5   2   3        0.01        0.00      0.60 o 
   6   2   3        2.06        2.36      0.90 o 
  -7   3   3        1.16        2.15      1.40 o 
  -6   3   3        2.77        1.59      0.95 o 
  -5   3   3        2.47        1.83      0.93 o 
  -4   3   3      169.53      163.72      3.74 o 
  -3   3   3        4.75        5.67      0.68 o 
  -2   3   3      356.62      365.69      4.69 o 
  -1   3   3      457.17      473.27      5.63 o 
   0   3   3        0.48        0.29      0.36 o 
   1   3   3        4.59        3.41      0.48 o 
   2   3   3       28.94       32.15      1.40 o 
   3   3   3        3.19        3.28      0.81 o 
   4   3   3        0.20        0.48      0.72 o 
   5   3   3       10.15        7.30      1.21 o 
   6   3   3        0.08        0.00      0.99 o 
  -7   4   3        7.92       10.69      3.29 o 
  -6   4   3       23.47       22.97      2.06 o 
  -5   4   3      243.85      232.43      9.20 o 
  -4   4   3       51.87       53.59      2.39 o 
  -3   4   3        1.86        2.33      0.71 o 
  -2   4   3       93.66      101.45      3.15 o 
  -1   4   3        3.22        6.15      1.19 o 
   0   4   3      192.19      203.24      2.58 o 
   1   4   3        3.87        2.35      0.60 o 
   2   4   3        9.05       10.70      0.89 o 
   3   4   3        0.09        1.36      0.72 o 
   4   4   3        2.67        2.93      1.23 o 
   5   4   3       11.36       10.25      1.47 o 
  -6   5   3        4.42        2.66      1.04 o 
  -5   5   3       94.22      111.73      4.65 o 
  -4   5   3        2.71        2.79      0.90 o 
  -3   5   3       10.84        8.44      1.44 o 
  -2   5   3        6.20        6.20      1.22 o 
  -1   5   3       71.56       70.72      2.00 o 
   0   5   3      125.15      119.80      2.68 o 
   1   5   3      150.43      158.56      4.42 o 
   2   5   3       52.57       57.86      1.88 o 
   3   5   3        4.36        5.20      0.89 o 
   4   5   3        8.75       10.78      1.26 o 
   5   5   3        6.80        5.07      1.30 o 
  -6   6   3        2.13        4.02      1.34 o 
  -5   6   3        0.59        1.47      1.01 o 
  -4   6   3        3.77        2.87      1.02 o 
  -3   6   3        0.00        0.45      0.75 o 
  -2   6   3       52.45       45.80      2.36 o 
  -1   6   3        2.02        2.28      0.87 o 
   0   6   3        0.01        0.53      0.62 o 
   1   6   3      139.64      147.32      3.33 o 
   2   6   3       27.63       31.36      3.52 o 
   3   6   3        3.49        1.54      1.14 o 
   4   6   3        0.04        0.03      0.89 o 
  -5   7   3        0.00        0.00      1.03 o 
  -4   7   3        2.98        1.16      1.00 o 
  -3   7   3       43.20       40.17      2.56 o 
  -2   7   3       33.55       27.45      2.12 o 
  -1   7   3        3.50        2.81      1.30 o 
   0   7   3        3.45        3.10      1.07 o 
   1   7   3        7.27        3.96      1.07 o 
   2   7   3        0.53        1.48      1.10 o 
   3   7   3        5.84        3.92      1.45 o 
  -4   8   3        2.42        1.16      1.26 o 
  -3   8   3        0.01        0.00      0.98 o 
  -2   8   3        0.01        1.00      0.99 o 
  -1   8   3        1.50        2.69      1.11 o 
   0   8   3        0.79        0.94      0.96 o 
   1   8   3        0.42        0.00      1.35 o 
  -1  -9   4        0.34        0.84      1.37 o 
   0  -9   4        6.47        7.12      1.76 o 
   1  -9   4        3.71        1.50      1.89 o 
   2  -9   4        0.08        1.45      0.98 o 
   3  -9   4        0.14        0.10      0.99 o 
  -3  -8   4        2.54        2.90      1.04 o 
  -2  -8   4       10.56        9.66      1.57 o 
  -1  -8   4        4.00        5.25      1.23 o 
   0  -8   4        0.31        1.87      0.93 o 
   1  -8   4       67.82       72.92      2.88 o 
   2  -8   4        7.03        5.42      1.22 o 
   3  -8   4        0.01        0.43      0.84 o 
   4  -8   4        0.02        1.09      1.05 o 
  -4  -7   4        0.05        0.93      1.12 o 
  -3  -7   4        7.18        7.00      1.10 o 
  -2  -7   4        0.36        0.63      0.76 o 
  -1  -7   4       66.68       66.77      3.15 o 
   0  -7   4        7.31        7.58      0.99 o 
   1  -7   4      188.17      195.24      5.05 o 
   2  -7   4       28.60       26.91      1.97 o 
   3  -7   4       32.30       33.03      2.20 o 
   4  -7   4        0.03        0.52      0.86 o 
   5  -7   4        0.22        0.09      0.93 o 
  -5  -6   4        7.19        6.93      1.63 o 
  -4  -6   4        8.36        5.59      0.96 o 
  -3  -6   4        3.73        3.82      0.79 o 
  -2  -6   4       45.35       46.69      1.90 o 
  -1  -6   4        1.54        1.50      0.58 o 
   0  -6   4       75.19       80.05      2.10 o 
   1  -6   4        3.58        3.72      0.73 o 
   2  -6   4       22.70       23.43      1.41 o 
   3  -6   4        5.20        3.81      0.75 o 
   4  -6   4       40.40       42.33      2.41 o 
   5  -6   4        1.73        2.24      1.40 o 
   6  -6   4        0.00        0.00      1.11 o 
  -6  -5   4        9.81       12.65      2.04 o 
  -5  -5   4        1.14        1.53      1.03 o 
  -4  -5   4        9.52        9.69      1.01 o 
  -3  -5   4        3.86        5.01      0.76 o 
  -2  -5   4       80.24       72.83      1.84 o 
  -1  -5   4      102.94      115.32      2.11 o 
   0  -5   4        0.78        0.69      0.41 o 
   1  -5   4        6.81        6.88      0.74 o 
   2  -5   4       87.84       92.52      2.23 o 
   3  -5   4       18.14       17.61      1.59 o 
   4  -5   4        4.67        5.75      0.90 o 
   5  -5   4        0.27        0.99      0.73 o 
   6  -5   4        5.97        3.33      1.60 o 
  -6  -4   4        1.95        0.93      1.21 o 
  -5  -4   4       11.09        7.02      1.41 o 
  -4  -4   4        4.64        3.81      0.83 o 
  -3  -4   4       36.07       34.41      1.37 o 
  -2  -4   4       52.94       51.52      1.22 o 
  -1  -4   4       57.04       53.96      1.25 o 
   0  -4   4      115.13      134.74      1.87 o 
   1  -4   4       45.65       41.58      1.07 o 
   2  -4   4       42.95       41.14      1.38 o 
   3  -4   4       57.95       52.87      1.71 o 
   4  -4   4        0.10        0.32      0.49 o 
   5  -4   4        8.87       12.16      1.31 o 
   6  -4   4        2.91        2.71      1.00 o 
   7  -4   4        0.05        0.00      0.88 o 
  -6  -3   4       11.81       14.81      1.92 o 
  -5  -3   4      160.83      169.88      3.57 o 
  -4  -3   4      119.28      121.95      2.47 o 
  -3  -3   4       14.81       15.71      0.89 o 
  -2  -3   4        0.05        0.09      0.27 o 
  -1  -3   4      160.98      165.69      2.44 o 
   0  -3   4        0.45        0.11      0.26 o 
   1  -3   4       64.62       49.90      1.59 o 
   2  -3   4       19.84       23.59      1.08 o 
   3  -3   4       26.04       30.55      1.15 o 
   4  -3   4       68.16       70.35      2.40 o 
   5  -3   4       64.58       68.74      2.46 o 
   6  -3   4       12.57        9.36      1.56 o 
   7  -3   4        3.84        3.91      1.68 o 
  -7  -2   4        5.24        4.46      1.48 o 
  -6  -2   4        9.86       13.81      2.98 o 
  -5  -2   4      359.42      386.19      4.39 o 
  -4  -2   4        3.00        2.36      0.44 o 
  -3  -2   4       33.12       37.43      1.08 o 
  -2  -2   4      292.96      261.49      3.28 o 
  -1  -2   4        0.00        0.46      0.30 o 
   0  -2   4     1048.72      941.02     12.54 o 
   1  -2   4      629.59      587.92      5.52 o 
   2  -2   4      854.61      905.45      7.63 o 
   3  -2   4        1.52        1.28      0.34 o 
   4  -2   4       13.48       15.02      1.02 o 
   5  -2   4       67.63       72.64      3.13 o 
   6  -2   4       12.58       13.31      1.45 o 
   7  -2   4        0.00        0.00      0.89 o 
  -7  -1   4        0.03        0.00      1.07 o 
  -6  -1   4        2.07        2.03      1.00 o 
  -5  -1   4       24.15       22.78      1.07 o 
  -4  -1   4        4.53        4.08      0.41 o 
  -3  -1   4      170.30      185.69      2.17 o 
  -2  -1   4     1023.00      980.29      8.15 o 
  -1  -1   4     2156.48     2075.42     19.34 o 
   0  -1   4       67.77       68.77      1.19 o 
   1  -1   4     4199.86     3986.59     42.07 o 
   2  -1   4      103.11      102.03      1.81 o 
   3  -1   4      241.39      232.02      4.11 o 
   4  -1   4        0.00        0.00      0.43 o 
   5  -1   4       11.05       10.92      1.23 o 
   6  -1   4       53.67       54.17      2.84 o 
   7  -1   4        0.14        0.00      0.78 o 
  -7   0   4        0.32        0.57      1.15 o 
  -6   0   4       25.79       27.54      1.59 o 
  -5   0   4        2.59        3.21      0.49 o 
  -4   0   4       28.82       30.61      0.91 o 
  -3   0   4     1101.71     1178.00      9.73 o 
  -2   0   4       12.35       13.28      0.65 o 
  -1   0   4      270.38      282.42      3.34 o 
   0   0   4     2158.00     1932.75     49.35 o 
   1   0   4      243.74      245.16      4.59 o 
   2   0   4      511.04      520.25      5.89 o 
   3   0   4        0.65        0.59      0.35 o 
   4   0   4        1.53        1.44      0.49 o 
   5   0   4       10.34       11.36      0.98 o 
   6   0   4        3.31        4.10      0.84 o 
   7   0   4        1.43        1.47      1.07 o 
  -6   1   4       54.79       53.18      1.55 o 
  -5   1   4       20.08       18.75      0.82 o 
  -4   1   4       13.82       11.30      1.50 o 
  -3   1   4       88.34       91.21      1.72 o 
  -2   1   4      229.99      226.49      3.62 o 
  -1   1   4        6.91        7.57      0.87 o 
   0   1   4      112.66      116.01      2.23 o 
   1   1   4       25.53       31.14      2.30 o 
   2   1   4      186.28      196.08      2.87 o 
   3   1   4      293.33      288.54      4.01 o 
   4   1   4      102.10       95.13      2.33 o 
   5   1   4        0.15        0.00      0.60 o 
   6   1   4       17.35       14.96      1.61 o 
  -7   2   4        0.12        0.33      1.13 o 
  -6   2   4        9.23        9.91      1.03 o 
  -5   2   4       64.12       67.41      2.49 o 
  -4   2   4       12.29       11.41      0.85 o 
  -3   2   4        0.00        0.54      0.39 o 
  -2   2   4       46.60       51.38      1.36 o 
  -1   2   4        0.37        2.95      0.45 o 
   0   2   4       10.72        9.70      0.68 o 
   1   2   4       15.66       18.50      0.84 o 
   2   2   4      391.79      426.22      4.75 o 
   3   2   4      119.15      122.80      2.81 o 
   4   2   4        3.42        2.45      0.72 o 
   5   2   4       23.15       22.82      1.58 o 
   6   2   4        0.39        0.04      0.85 o 
  -7   3   4       11.03       13.01      1.94 o 
  -6   3   4        3.49        2.04      0.99 o 
  -5   3   4       79.58       80.57      3.39 o 
  -4   3   4      102.79       92.29      3.69 o 
  -3   3   4        9.69       12.10      0.91 o 
  -2   3   4       95.01      109.84      2.22 o 
  -1   3   4      213.36      244.34      3.60 o 
   0   3   4       44.09       46.30      1.38 o 
   1   3   4       43.45       53.20      1.79 o 
   2   3   4      128.90      136.36      3.04 o 
   3   3   4        0.27        0.47      0.62 o 
   4   3   4        1.46        1.97      0.83 o 
   5   3   4        2.56        3.87      1.03 o 
   6   3   4        7.70        7.43      1.44 o 
  -7   4   4        8.64       11.65      1.80 o 
  -6   4   4        0.71        1.09      1.01 o 
  -5   4   4       49.22       53.11      5.39 o 
  -4   4   4      162.97      165.77      4.03 o 
  -3   4   4        2.21        2.49      1.42 o 
  -2   4   4        5.65        6.56      0.76 o 
  -1   4   4      133.03      135.53      2.69 o 
   0   4   4       30.09       31.68      1.44 o 
   1   4   4        1.33        2.08      0.48 o 
   2   4   4        2.70        3.34      0.84 o 
   3   4   4        1.80        1.11      0.79 o 
   4   4   4        7.83        8.75      1.25 o 
   5   4   4        9.25        9.67      1.44 o 
  -6   5   4        6.71        7.30      1.44 o 
  -5   5   4        1.35        2.47      1.02 o 
  -4   5   4       24.91       24.09      1.91 o 
  -3   5   4       43.34       39.80      2.18 o 
  -2   5   4       25.71       23.89      1.71 o 
  -1   5   4       12.43       11.45      1.03 o 
   0   5   4       18.34       17.37      1.29 o 
   1   5   4       26.57       24.01      1.46 o 
   2   5   4       61.22       67.46      3.10 o 
   3   5   4        5.89        7.25      1.03 o 
   4   5   4        3.27        4.33      1.20 o 
  -6   6   4        2.78        2.54      1.22 o 
  -5   6   4        4.17        5.19      1.26 o 
  -4   6   4        0.29        0.00      0.74 o 
  -3   6   4       11.85        7.94      1.26 o 
  -2   6   4        0.66        0.00      0.69 o 
  -1   6   4       15.48       13.09      1.45 o 
   0   6   4       21.09       19.99      1.49 o 
   1   6   4       89.85       93.34      2.69 o 
   2   6   4        3.89        2.95      1.10 o 
   3   6   4        6.96        4.58      1.20 o 
  -5   7   4        0.14        0.93      1.11 o 
  -4   7   4        0.03        0.75      1.01 o 
  -3   7   4        0.07        0.00      0.83 o 
  -2   7   4        4.71        1.93      1.09 o 
  -1   7   4        4.61        2.08      0.96 o 
   0   7   4        9.34        8.83      1.35 o 
   1   7   4        0.19        0.00      1.09 o 
   2   7   4       13.52       15.44      1.88 o 
  -3   8   4        0.17        0.87      1.11 o 
  -2   8   4        2.27        0.64      1.03 o 
  -1   8   4        4.86        4.17      1.61 o 
   0   8   4        4.19        5.73      1.81 o 
   1   8   4        0.32        0.55      1.41 o 
  -1  -9   5       10.98       11.34      1.61 o 
   0  -9   5        3.71        7.03      1.73 o 
   1  -9   5        0.16        0.34      1.12 o 
   2  -9   5        1.60        0.73      1.13 o 
   3  -9   5        0.12        0.49      1.00 o 
  -3  -8   5       10.35        8.98      1.57 o 
  -2  -8   5        0.86        0.93      1.20 o 
  -1  -8   5        0.25        0.00      0.81 o 
   0  -8   5        0.06        1.24      0.89 o 
   1  -8   5       25.65       29.82      1.79 o 
   2  -8   5       87.43       86.83      5.11 o 
   3  -8   5        7.15        8.44      1.50 o 
   4  -8   5       13.15       14.45      1.89 o 
  -4  -7   5        1.39        1.58      0.95 o 
  -3  -7   5        0.02        0.56      0.97 o 
  -2  -7   5        0.01        0.00      0.69 o 
  -1  -7   5       19.12       19.09      1.63 o 
   0  -7   5        6.99        8.41      1.45 o 
   1  -7   5      168.65      171.16      3.53 o 
   2  -7   5      199.61      193.98      3.89 o 
   3  -7   5       19.13       16.85      1.67 o 
   4  -7   5        8.67        7.02      1.27 o 
   5  -7   5        4.44        4.31      1.77 o 
  -5  -6   5        5.35        4.78      1.41 o 
  -4  -6   5        0.92        0.44      0.81 o 
  -3  -6   5       26.56       18.70      1.83 o 
  -2  -6   5        1.67        0.80      0.73 o 
  -1  -6   5        0.11        0.34      0.54 o 
   0  -6   5        9.17        9.66      1.08 o 
   1  -6   5       47.42       47.63      1.78 o 
   2  -6   5        3.70        4.47      0.80 o 
   3  -6   5      137.79      135.94      3.15 o 
   4  -6   5        9.88       13.02      1.30 o 
   5  -6   5        0.08        0.50      0.97 o 
   6  -6   5        0.81        2.22      1.27 o 
  -6  -5   5        0.83        1.08      1.29 o 
  -5  -5   5        4.47        6.35      1.19 o 
  -4  -5   5        2.29        1.65      0.80 o 
  -3  -5   5       12.12       10.74      0.96 o 
  -2  -5   5       21.57       21.15      1.27 o 
  -1  -5   5        7.79        8.19      0.71 o 
   0  -5   5       22.20       24.93      0.94 o 
   1  -5   5      124.76      129.39      3.44 o 
   2  -5   5       61.82       66.45      1.91 o 
   3  -5   5       36.90       46.32      2.90 o 
   4  -5   5       12.55       13.18      1.22 o 
   5  -5   5       10.70        9.54      1.26 o 
   6  -5   5        3.41        3.40      1.08 o 
  -6  -4   5        1.99        3.01      1.32 o 
  -5  -4   5       21.37       25.16      1.79 o 
  -4  -4   5      104.80       95.91      2.69 o 
  -3  -4   5        0.64        0.72      0.51 o 
  -2  -4   5       37.91       42.77      1.52 o 
  -1  -4   5       53.60       56.80      1.41 o 
   0  -4   5       88.99       86.25      1.47 o 
   1  -4   5      305.52      302.04      3.62 o 
   2  -4   5       54.04       53.67      1.74 o 
   3  -4   5       19.64       25.84      1.91 o 
   4  -4   5       65.60       71.52      2.67 o 
   5  -4   5        8.19        8.02      1.14 o 
   6  -4   5        6.52        7.06      1.25 o 
  -6  -3   5       13.33       19.76      2.05 o 
  -5  -3   5       36.22       33.83      1.88 o 
  -4  -3   5      468.28      464.90      6.54 o 
  -3  -3   5      201.80      202.63      3.23 o 
  -2  -3   5      120.57      123.45      2.48 o 
  -1  -3   5      271.27      271.57      4.40 o 
   0  -3   5        4.78        6.34      0.55 o 
   1  -3   5      221.49      229.95      2.87 o 
   2  -3   5        2.42        4.52      0.46 o 
   3  -3   5       88.45       95.37      1.73 o 
   4  -3   5        9.45        9.33      1.65 o 
   5  -3   5       13.85       12.29      1.27 o 
   6  -3   5       11.42       12.59      1.46 o 
  -7  -2   5        0.24        0.00      1.18 o 
  -6  -2   5        1.95        2.62      0.91 o 
  -5  -2   5       97.96       93.90      2.36 o 
  -4  -2   5        0.03        1.05      0.43 o 
  -3  -2   5       28.31       32.49      0.96 o 
  -2  -2   5       93.88       95.97      1.67 o 
  -1  -2   5      423.38      428.71      5.10 o 
   0  -2   5       41.58       39.32      0.83 o 
   1  -2   5      658.95      653.95     10.18 o 
   2  -2   5        0.13        0.13      0.26 o 
   3  -2   5      113.47      105.66      2.45 o 
   4  -2   5        9.27        8.44      1.67 o 
   5  -2   5       58.72       61.25      2.40 o 
   6  -2   5       41.73       35.14      2.20 o 
   7  -2   5        0.09        0.00      0.98 o 
  -7  -1   5        1.53        1.31      1.20 o 
  -6  -1   5        0.08        0.00      0.65 o 
  -5  -1   5        0.22        1.31      0.58 o 
  -4  -1   5       69.43       72.11      1.22 o 
  -3  -1   5      443.56      380.47      4.03 o 
  -2  -1   5       46.87       57.31      1.20 o 
  -1  -1   5        1.69        0.83      0.33 o 
   0  -1   5      738.17      699.28      7.05 o 
   1  -1   5       89.41       81.67      1.72 o 
   2  -1   5       68.07       68.19      2.32 o 
   3  -1   5        1.67        2.32      0.50 o 
   4  -1   5       15.61       18.35      1.52 o 
   5  -1   5       39.96       38.56      1.86 o 
   6  -1   5        4.88        2.91      1.09 o 
  -7   0   5        6.57        4.29      1.65 o 
  -6   0   5        0.60        0.03      0.59 o 
  -5   0   5       17.99       18.90      0.90 o 
  -4   0   5       20.37       20.83      0.88 o 
  -3   0   5      295.44      310.59      3.17 o 
  -2   0   5     1119.24     1120.81     10.09 o 
  -1   0   5      134.14      139.64      2.13 o 
   0   0   5      204.16      191.16      2.53 o 
   1   0   5      888.93      892.53      8.28 o 
   2   0   5       43.58       44.50      1.24 o 
   3   0   5        0.89        0.95      0.41 o 
   4   0   5        2.80        3.60      0.60 o 
   5   0   5        6.85        6.91      1.35 o 
   6   0   5        4.17        2.83      0.87 o 
  -6   1   5        1.61        1.31      0.69 o 
  -5   1   5        0.14        0.00      0.42 o 
  -4   1   5        1.36        0.78      0.34 o 
  -3   1   5       47.61       57.84      2.04 o 
  -2   1   5       14.19        9.86      1.18 o 
  -1   1   5      374.98      367.61      5.14 o 
   0   1   5      184.57      161.30      2.81 o 
   1   1   5       83.17       85.22      1.96 o 
   2   1   5       86.08       80.41      1.79 o 
   3   1   5        5.94        8.01      0.81 o 
   4   1   5        2.62        2.23      0.76 o 
   5   1   5        2.74        2.50      0.74 o 
   6   1   5       19.55       18.64      1.55 o 
  -7   2   5        0.38        0.38      1.18 o 
  -6   2   5        0.55        0.56      0.84 o 
  -5   2   5       88.94       87.74      4.22 o 
  -4   2   5        7.43        8.11      0.84 o 
  -3   2   5       37.93       40.39      1.36 o 
  -2   2   5        0.96        1.17      0.55 o 
  -1   2   5      304.75      317.02      4.14 o 
   0   2   5      502.18      538.54      7.83 o 
   1   2   5       56.25       60.16      1.40 o 
   2   2   5       25.35       27.84      1.42 o 
   3   2   5        0.37        1.16      0.62 o 
   4   2   5       23.31       24.74      1.51 o 
   5   2   5        1.13        0.00      0.69 o 
   6   2   5        2.99        2.28      1.25 o 
  -7   3   5        9.87       11.86      1.86 o 
  -6   3   5        0.37        0.00      0.89 o 
  -5   3   5        0.72        0.00      0.75 o 
  -4   3   5       64.07       67.92      4.73 o 
  -3   3   5        7.23        7.75      0.83 o 
  -2   3   5      170.89      156.54      2.84 o 
  -1   3   5       44.92       46.05      1.44 o 
   0   3   5       54.90       60.36      1.65 o 
   1   3   5      284.36      288.65      3.75 o 
   2   3   5        0.43        0.32      0.57 o 
   3   3   5       13.35       12.05      1.50 o 
   4   3   5        4.83        4.53      1.02 o 
   5   3   5        7.09        7.50      1.28 o 
  -6   4   5       13.51       13.52      1.68 o 
  -5   4   5        1.51        1.95      0.97 o 
  -4   4   5        0.07        1.25      0.75 o 
  -3   4   5       12.13       14.89      1.43 o 
  -2   4   5        0.31        0.02      0.50 o 
  -1   4   5        0.35        0.00      0.44 o 
   0   4   5        5.14        4.61      1.06 o 
   1   4   5       66.91       62.65      1.69 o 
   2   4   5       13.03       13.37      2.24 o 
   3   4   5        0.21        0.00      0.65 o 
   4   4   5        4.37        3.63      1.04 o 
   5   4   5        0.56        0.00      1.13 o 
  -6   5   5        3.27        0.41      1.01 o 
  -5   5   5        0.03        0.17      0.89 o 
  -4   5   5       32.75       30.21      2.11 o 
  -3   5   5       70.80       71.78      2.81 o 
  -2   5   5       14.38       12.22      1.30 o 
  -1   5   5       64.80       63.26      2.03 o 
   0   5   5       33.89       34.91      1.71 o 
   1   5   5        6.23        5.18      0.98 o 
   2   5   5       46.50       43.98      2.53 o 
   3   5   5        0.03        1.35      0.78 o 
   4   5   5        0.01        0.00      0.84 o 
  -5   6   5        3.09        7.10      1.43 o 
  -4   6   5        2.58        2.74      1.09 o 
  -3   6   5       48.37       49.82      2.64 o 
  -2   6   5       27.10       24.62      1.96 o 
  -1   6   5        0.54        0.00      0.68 o 
   0   6   5       28.19       30.24      2.05 o 
   1   6   5       30.48       27.93      2.18 o 
   2   6   5       26.49       22.57      2.09 o 
   3   6   5        1.00        0.00      1.20 o 
  -4   7   5        6.80        5.26      1.38 o 
  -3   7   5        5.09        4.64      1.25 o 
  -2   7   5        2.52        2.78      1.05 o 
  -1   7   5        0.03        0.00      0.84 o 
   0   7   5        0.01        0.55      0.91 o 
   1   7   5        1.07        0.00      1.14 o 
   2   7   5        0.31        0.12      1.17 o 
  -2   8   5        0.00        0.00      1.00 o 
  -1   8   5        0.34        0.00      1.07 o 
   0   8   5        0.71        1.27      1.56 o 
  -1  -9   6        7.02        6.44      1.46 o 
   0  -9   6        0.51        0.00      1.22 o 
   1  -9   6        1.95        1.72      2.14 o 
   2  -9   6        2.02        0.45      1.20 o 
   3  -9   6        0.91        0.11      1.07 o 
  -3  -8   6        0.06        0.21      1.05 o 
  -2  -8   6        7.30        4.37      1.50 o 
  -1  -8   6        4.96        2.74      1.28 o 
   0  -8   6        2.17        2.76      1.03 o 
   1  -8   6        1.62        2.06      0.98 o 
   2  -8   6        8.97       10.48      1.94 o 
   3  -8   6        0.34        0.84      0.91 o 
   4  -8   6        8.08        4.67      1.27 o 
  -4  -7   6        0.01        0.00      0.99 o 
  -3  -7   6       20.53       19.23      1.85 o 
  -2  -7   6       53.08       47.07      3.18 o 
  -1  -7   6        8.10        6.18      1.12 o 
   0  -7   6        0.04        0.57      0.71 o 
   1  -7   6       27.53       28.66      1.63 o 
   2  -7   6        2.26        4.82      0.90 o 
   3  -7   6       59.93       63.13      2.34 o 
   4  -7   6        0.68        0.00      0.80 o 
   5  -7   6       12.93       13.98      1.85 o 
  -5  -6   6        1.55        1.63      1.65 o 
  -4  -6   6        1.42        1.39      0.84 o 
  -3  -6   6        2.28        3.46      1.00 o 
  -2  -6   6        7.61        4.42      0.83 o 
  -1  -6   6        0.32        0.18      0.49 o 
   0  -6   6       33.33       30.20      1.77 o 
   1  -6   6        1.21        1.21      0.67 o 
   2  -6   6      115.34      120.52      3.16 o 
   3  -6   6       37.96       41.29      2.73 o 
   4  -6   6       16.10       15.76      1.38 o 
   5  -6   6        0.46        0.96      0.84 o 
   6  -6   6        2.09        0.00      1.11 o 
  -6  -5   6        0.63        0.25      1.27 o 
  -5  -5   6        3.22        3.74      1.05 o 
  -4  -5   6        1.35        0.79      0.76 o 
  -3  -5   6        0.68        0.00      0.58 o 
  -2  -5   6      158.90      163.97      3.15 o 
  -1  -5   6        0.45        0.48      0.46 o 
   0  -5   6       61.74       66.98      1.42 o 
   1  -5   6       68.12       78.21      3.26 o 
   2  -5   6        0.87        0.00      0.46 o 
   3  -5   6       26.67       26.91      1.51 o 
   4  -5   6        0.44        0.60      0.66 o 
   5  -5   6        0.48        1.27      0.80 o 
   6  -5   6        0.68        1.65      1.00 o 
  -6  -4   6        2.62        0.78      1.20 o 
  -5  -4   6       24.33       22.99      1.73 o 
  -4  -4   6       89.00       98.74      2.87 o 
  -3  -4   6        0.12        0.74      0.58 o 
  -2  -4   6        3.31        2.34      0.70 o 
  -1  -4   6       42.95       38.89      1.17 o 
   0  -4   6      572.11      613.83      5.65 o 
   1  -4   6      139.21      133.33      2.20 o 
   2  -4   6       65.04       74.80      1.69 o 
   3  -4   6        2.33        1.47      0.49 o 
   4  -4   6        0.02        0.21      0.66 o 
   5  -4   6       28.65       23.84      1.77 o 
   6  -4   6        0.88        0.85      1.00 o 
  -6  -3   6        4.08        2.75      0.97 o 
  -5  -3   6        5.52        4.63      0.95 o 
  -4  -3   6       64.31       62.95      2.36 o 
  -3  -3   6       42.43       41.30      1.69 o 
  -2  -3   6       21.37       22.56      1.18 o 
  -1  -3   6      265.04      272.07      3.90 o 
   0  -3   6       64.42       64.76      1.33 o 
   1  -3   6       29.55       25.20      0.93 o 
   2  -3   6       49.49       51.84      1.19 o 
   3  -3   6       50.43       50.12      1.53 o 
   4  -3   6       36.39       34.24      1.80 o 
   5  -3   6       13.55       11.41      1.31 o 
   6  -3   6        1.01        0.22      0.80 o 
  -7  -2   6        6.49        8.44      2.64 o 
  -6  -2   6       18.34       20.33      1.77 o 
  -5  -2   6        0.32        0.05      0.61 o 
  -4  -2   6       11.07       10.08      0.91 o 
  -3  -2   6      108.27      104.77      2.48 o 
  -2  -2   6      780.43      782.88      7.77 o 
  -1  -2   6        1.55        1.83      0.71 o 
   0  -2   6       87.71       87.88      1.40 o 
   1  -2   6       63.93       70.95      1.41 o 
   2  -2   6     1698.57     1672.28     14.63 o 
   3  -2   6        0.99        0.60      0.52 o 
   4  -2   6       23.76       23.83      1.35 o 
   5  -2   6        9.64        9.00      1.21 o 
   6  -2   6        0.00        0.00      0.80 o 
  -7  -1   6        8.89       10.29      1.47 o 
  -6  -1   6        3.77        3.21      0.75 o 
  -5  -1   6       78.82       80.13      2.78 o 
  -4  -1   6        3.66        4.04      0.72 o 
  -3  -1   6      272.81      267.15      2.65 o 
  -2  -1   6      342.65      337.87      4.01 o 
  -1  -1   6       33.39       34.91      0.86 o 
   0  -1   6       50.17       48.56      1.04 o 
   1  -1   6      237.65      229.45      2.58 o 
   2  -1   6     1717.04     1698.44     15.21 o 
   3  -1   6      184.80      173.49      2.97 o 
   4  -1   6       34.90       32.50      1.55 o 
   5  -1   6        4.37        4.51      0.77 o 
   6  -1   6        1.64        3.72      0.95 o 
  -7   0   6        3.80        4.74      1.35 o 
  -6   0   6       16.97       15.95      1.28 o 
  -5   0   6       11.38       12.27      1.02 o 
  -4   0   6       26.66       28.54      1.03 o 
  -3   0   6        2.93        2.00      0.44 o 
  -2   0   6       69.44       59.99      1.34 o 
  -1   0   6       22.38       27.65      0.96 o 
   0   0   6      179.13      170.54      2.55 o 
   1   0   6        1.05        0.70      0.23 o 
   2   0   6        2.72        2.26      0.46 o 
   3   0   6        3.32        3.17      0.59 o 
   4   0   6       13.95       15.84      1.20 o 
   5   0   6        3.89        2.97      0.78 o 
   6   0   6        2.24        1.42      0.84 o 
  -7   1   6        4.33        5.30      1.59 o 
  -6   1   6      128.98      126.35      4.69 o 
  -5   1   6       24.61       25.79      1.38 o 
  -4   1   6       56.30       51.27      1.81 o 
  -3   1   6      185.83      182.51      3.01 o 
  -2   1   6      175.64      197.15      4.53 o 
  -1   1   6       84.62       80.08      2.00 o 
   0   1   6        0.89        1.06      0.48 o 
   1   1   6        1.98        3.16      0.43 o 
   2   1   6       44.48       43.58      1.43 o 
   3   1   6       35.68       35.83      1.54 o 
   4   1   6      105.18      102.87      2.58 o 
   5   1   6       17.17       16.41      1.41 o 
   6   1   6        0.87        0.05      0.81 o 
  -7   2   6        2.34        0.70      1.28 o 
  -6   2   6       34.41       34.67      3.83 o 
  -5   2   6       40.20       51.92      4.24 o 
  -4   2   6       28.44       36.25      1.66 o 
  -3   2   6      331.83      339.92      4.77 o 
  -2   2   6        4.52        5.54      0.65 o 
  -1   2   6      212.28      219.38      3.94 o 
   0   2   6      556.07      572.23      6.65 o 
   1   2   6       48.76       61.61      1.77 o 
   2   2   6        1.32        1.38      0.62 o 
   3   2   6       10.72        8.76      1.05 o 
   4   2   6       54.52       50.88      3.38 o 
   5   2   6        2.71        1.25      0.86 o 
  -7   3   6        0.51        1.07      1.30 o 
  -6   3   6        0.11        0.08      1.06 o 
  -5   3   6        0.85        1.24      0.97 o 
  -4   3   6      227.88      212.69      4.55 o 
  -3   3   6        8.36        6.16      1.19 o 
  -2   3   6        8.24        9.90      0.90 o 
  -1   3   6       90.51       94.22      2.16 o 
   0   3   6      232.29      245.47      3.84 o 
   1   3   6       52.75       56.11      2.65 o 
   2   3   6       14.10       14.34      1.27 o 
   3   3   6        0.11        0.00      0.64 o 
   4   3   6        0.00        0.49      0.75 o 
   5   3   6        0.39        1.67      1.04 o 
  -6   4   6        2.96        5.92      1.59 o 
  -5   4   6        0.04        0.12      0.74 o 
  -4   4   6      127.80      127.90      4.43 o 
  -3   4   6       14.78       12.34      1.31 o 
  -2   4   6        5.65        6.18      0.86 o 
  -1   4   6       10.51        8.69      1.37 o 
   0   4   6        0.34        1.11      0.73 o 
   1   4   6        0.37        1.08      0.84 o 
   2   4   6      207.54      222.98      5.56 o 
   3   4   6       21.34       22.32      1.76 o 
   4   4   6        0.00        0.46      0.93 o 
  -6   5   6        0.15        0.48      1.26 o 
  -5   5   6        8.63       12.89      1.66 o 
  -4   5   6        6.95        5.56      1.11 o 
  -3   5   6        4.24        3.59      0.97 o 
  -2   5   6        7.08        6.35      1.78 o 
  -1   5   6       20.53       21.19      1.93 o 
   0   5   6       33.10       34.42      1.77 o 
   1   5   6       43.49       45.18      2.46 o 
   2   5   6       92.46       96.49      3.48 o 
   3   5   6        0.71        0.42      1.15 o 
   4   5   6        2.24        3.50      1.09 o 
  -5   6   6        0.23        0.00      1.01 o 
  -4   6   6        4.35        4.24      1.96 o 
  -3   6   6        9.33        8.26      1.33 o 
  -2   6   6       13.58       10.93      1.39 o 
  -1   6   6        0.00        0.80      0.86 o 
   0   6   6       15.97       13.70      1.36 o 
   1   6   6        0.54        0.22      1.06 o 
   2   6   6        2.24        1.75      1.17 o 
   3   6   6        1.11        1.16      1.33 o 
  -4   7   6        0.16        0.67      1.10 o 
  -3   7   6        0.00        0.10      0.91 o 
  -2   7   6        2.79        2.91      1.13 o 
  -1   7   6        0.01        0.72      0.99 o 
   0   7   6        3.35        1.99      2.07 o 
   1   7   6        1.78        3.05      1.48 o 
  -1  -9   7        4.04        6.49      2.37 o 
   0  -9   7        0.92        1.40      1.07 o 
   1  -9   7        8.94       10.51      2.53 o 
   2  -9   7       16.11       17.93      2.33 o 
   3  -9   7        1.18        1.65      1.40 o 
  -3  -8   7        9.29       11.67      1.76 o 
  -2  -8   7        0.01        0.00      1.11 o 
  -1  -8   7        1.08        0.00      1.49 o 
   0  -8   7        7.16        6.98      1.27 o 
   1  -8   7        0.03        0.74      0.90 o 
   2  -8   7       26.81       24.84      2.05 o 
   3  -8   7        5.26        5.56      1.20 o 
   4  -8   7        0.33        0.05      0.98 o 
  -4  -7   7        0.08        0.05      0.99 o 
  -3  -7   7        2.56        1.79      1.00 o 
  -2  -7   7        4.45        2.60      1.21 o 
  -1  -7   7       15.33       15.81      1.97 o 
   0  -7   7       66.13       73.54      2.67 o 
   1  -7   7       14.98       13.41      1.46 o 
   2  -7   7       86.68       86.36      2.60 o 
   3  -7   7        0.67        1.30      0.79 o 
   4  -7   7        1.46        0.94      1.09 o 
   5  -7   7        0.50        0.81      1.19 o 
  -5  -6   7        6.21        6.80      1.33 o 
  -4  -6   7        2.00        0.00      1.22 o 
  -3  -6   7       13.04       14.60      1.58 o 
  -2  -6   7        0.76        1.70      0.86 o 
  -1  -6   7        5.27        4.29      0.70 o 
   0  -6   7        8.62        8.58      1.09 o 
   1  -6   7      130.13      135.12      3.12 o 
   2  -6   7       13.52       11.44      1.13 o 
   3  -6   7       10.60       10.92      1.38 o 
   4  -6   7       25.86       30.41      2.08 o 
   5  -6   7        0.59        0.82      0.98 o 
  -5  -5   7        3.57        3.91      1.03 o 
  -4  -5   7        9.36        9.23      1.17 o 
  -3  -5   7        0.78        0.19      0.73 o 
  -2  -5   7        9.34       10.96      1.36 o 
  -1  -5   7        2.80        3.02      0.58 o 
   0  -5   7      238.19      239.37      3.39 o 
   1  -5   7       52.53       55.43      1.72 o 
   2  -5   7        6.78        4.16      0.77 o 
   3  -5   7        0.87        1.29      0.52 o 
   4  -5   7        3.51        3.19      0.86 o 
   5  -5   7        0.62        0.23      0.83 o 
   6  -5   7        0.32        0.00      0.97 o 
  -6  -4   7        6.62        8.68      1.32 o 
  -5  -4   7        5.49        6.44      1.11 o 
  -4  -4   7       62.64       61.99      3.07 o 
  -3  -4   7       54.79       53.17      2.26 o 
  -2  -4   7       20.00       17.48      1.19 o 
  -1  -4   7       37.67       37.93      1.50 o 
   0  -4   7      487.02      457.29      5.52 o 
   1  -4   7        2.33        1.37      0.47 o 
   2  -4   7        3.25        3.51      0.53 o 
   3  -4   7        3.27        2.72      0.67 o 
   4  -4   7       40.60       41.51      2.04 o 
   5  -4   7       12.50       10.33      1.33 o 
   6  -4   7        2.49        2.52      1.05 o 
  -6  -3   7        1.21        1.60      0.96 o 
  -5  -3   7       20.39       21.81      1.92 o 
  -4  -3   7      655.78      635.30      7.42 o 
  -3  -3   7        6.98        5.48      0.77 o 
  -2  -3   7       15.63       16.79      1.12 o 
  -1  -3   7        3.86        2.37      0.62 o 
   0  -3   7       21.33       20.00      0.73 o 
   1  -3   7       23.89       28.98      0.97 o 
   2  -3   7      367.83      368.62      4.01 o 
   3  -3   7       91.53       90.96      2.10 o 
   4  -3   7        6.16        3.71      0.84 o 
   5  -3   7        0.91        1.93      0.86 o 
   6  -3   7        2.72        1.80      1.05 o 
  -7  -2   7        0.20        0.00      1.03 o 
  -6  -2   7        0.02        0.01      0.65 o 
  -5  -2   7        5.05        6.61      0.84 o 
  -4  -2   7       31.32       27.01      1.27 o 
  -3  -2   7      534.00      535.23      5.60 o 
  -2  -2   7      145.83      141.03      2.43 o 
  -1  -2   7       51.02       43.63      1.24 o 
   0  -2   7        0.83        1.33      0.42 o 
   1  -2   7       16.77       18.47      0.84 o 
   2  -2   7      725.67      697.41      6.44 o 
   3  -2   7        8.49        9.12      0.87 o 
   4  -2   7       53.37       47.13      4.08 o 
   5  -2   7       10.87        9.74      1.24 o 
   6  -2   7        1.23        2.04      0.96 o 
  -7  -1   7        1.51        2.45      1.30 o 
  -6  -1   7        0.25        0.72      0.66 o 
  -5  -1   7        0.36        0.00      0.51 o 
  -4  -1   7      118.87      123.94      2.47 o 
  -3  -1   7       35.31       34.18      1.58 o 
  -2  -1   7       65.11       75.25      1.36 o 
  -1  -1   7        4.71        3.85      0.57 o 
   0  -1   7       60.69       58.15      1.24 o 
   1  -1   7      429.44      420.65      4.52 o 
   2  -1   7      507.85      505.75      5.78 o 
   3  -1   7       19.85       20.29      1.23 o 
   4  -1   7       53.12       49.13      1.68 o 
   5  -1   7        0.07        0.82      0.61 o 
   6  -1   7        0.61        0.99      0.77 o 
  -7   0   7        0.00        0.37      0.95 o 
  -6   0   7       13.49       14.04      1.46 o 
  -5   0   7       29.40       22.00      1.52 o 
  -4   0   7        0.00        0.00      0.42 o 
  -3   0   7      156.32      160.58      2.35 o 
  -2   0   7       60.58       64.95      1.40 o 
  -1   0   7       46.52       41.63      1.22 o 
   0   0   7       71.60       74.59      1.77 o 
   1   0   7       27.36       32.51      1.11 o 
   2   0   7       19.04       19.89      1.23 o 
   3   0   7        9.32        8.35      0.83 o 
   4   0   7       37.16       35.60      1.69 o 
   5   0   7        3.02        3.05      0.89 o 
   6   0   7        0.76        1.40      0.83 o 
  -7   1   7        0.05        0.00      1.14 o 
  -6   1   7        2.56        1.85      0.92 o 
  -5   1   7        9.04        6.81      1.16 o 
  -4   1   7       10.29        7.98      0.85 o 
  -3   1   7       10.26        8.73      1.35 o 
  -2   1   7       45.58       39.79      4.62 o 
  -1   1   7        4.11        4.60      0.58 o 
   0   1   7        9.60        9.71      0.67 o 
   1   1   7      238.78      258.80      3.66 o 
   2   1   7       20.74       21.83      3.02 o 
   3   1   7        6.94        7.46      0.87 o 
   4   1   7        0.00        0.36      0.64 o 
   5   1   7        0.03        0.00      0.68 o 
   6   1   7        0.11        2.69      1.01 o 
  -7   2   7        0.31        0.88      1.29 o 
  -6   2   7        6.65        6.71      1.59 o 
  -5   2   7       57.82       60.42      4.29 o 
  -4   2   7       55.50       50.33      2.17 o 
  -3   2   7       74.55       68.58      1.91 o 
  -2   2   7        2.34        2.53      0.56 o 
  -1   2   7        0.45        0.58      0.41 o 
   0   2   7      155.19      165.74      2.55 o 
   1   2   7        5.15        8.29      0.73 o 
   2   2   7        1.06        1.13      0.65 o 
   3   2   7        6.27        6.32      1.23 o 
   4   2   7        2.60        1.61      0.84 o 
   5   2   7        5.49        3.68      1.09 o 
  -6   3   7        0.05        0.30      1.03 o 
  -5   3   7        6.92        9.22      1.63 o 
  -4   3   7      313.19      309.53      9.26 o 
  -3   3   7      279.86      286.14      5.29 o 
  -2   3   7        0.56        0.00      0.48 o 
  -1   3   7        5.92        4.90      0.71 o 
   0   3   7      191.13      192.95      3.42 o 
   1   3   7       50.46       59.20      2.01 o 
   2   3   7        0.06        0.43      0.71 o 
   3   3   7        0.34        0.00      0.75 o 
   4   3   7        0.47        0.00      0.87 o 
   5   3   7        0.08        0.00      1.05 o 
  -6   4   7        0.00        0.19      1.18 o 
  -5   4   7        0.00        0.79      0.98 o 
  -4   4   7        4.05        4.98      1.05 o 
  -3   4   7       22.38       17.79      1.56 o 
  -2   4   7        9.67       10.69      1.06 o 
  -1   4   7        9.15        9.51      1.03 o 
   0   4   7       12.53       14.42      1.29 o 
   1   4   7       61.36       67.62      2.70 o 
   2   4   7        8.33        5.21      1.24 o 
   3   4   7        3.55        4.33      1.07 o 
   4   4   7        0.00        0.00      0.96 o 
  -6   5   7        0.05        0.50      1.30 o 
  -5   5   7       11.53       10.15      1.86 o 
  -4   5   7        2.99        3.87      1.12 o 
  -3   5   7       31.35       27.33      2.01 o 
  -2   5   7        5.49        3.00      0.89 o 
  -1   5   7       43.44       40.33      1.95 o 
   0   5   7       22.69       25.86      1.66 o 
   1   5   7       18.54       17.11      2.41 o 
   2   5   7        0.11        0.00      1.00 o 
   3   5   7        4.24        6.76      1.47 o 
  -5   6   7        1.87        1.21      1.17 o 
  -4   6   7        4.13        2.87      1.46 o 
  -3   6   7        0.85        0.29      0.94 o 
  -2   6   7       26.26       27.80      5.19 o 
  -1   6   7       23.06       25.26      2.03 o 
   0   6   7        4.30        4.30      1.87 o 
   1   6   7        3.22        2.39      1.75 o 
   2   6   7        2.52        1.82      1.19 o 
  -3   7   7        2.31        1.36      1.10 o 
  -2   7   7        0.36        0.00      0.95 o 
  -1   7   7        0.62        0.20      0.98 o 
   0   7   7        1.96        2.77      1.62 o 
  -1  -9   8        0.23        0.00      1.29 o 
   0  -9   8        4.06        0.01      1.33 o 
   1  -9   8        0.14        0.00      1.01 o 
   2  -9   8       11.32       13.30      1.96 o 
  -3  -8   8        0.00        0.00      0.96 o 
  -2  -8   8        1.07        1.75      1.36 o 
  -1  -8   8        0.05        0.00      1.08 o 
   0  -8   8        9.59       10.09      1.81 o 
   1  -8   8       39.52       42.88      3.83 o 
   2  -8   8       63.91       72.88      5.90 o 
   3  -8   8       32.14       32.52      2.93 o 
   4  -8   8       16.16       16.50      1.94 o 
  -4  -7   8        0.23        0.00      0.99 o 
  -3  -7   8        0.02        1.62      0.89 o 
  -2  -7   8       11.30       11.56      1.28 o 
  -1  -7   8        7.73        8.00      1.55 o 
   0  -7   8       15.63       14.62      2.87 o 
   1  -7   8        1.00        0.51      0.77 o 
   2  -7   8        0.69        0.34      0.74 o 
   3  -7   8        2.14        2.18      0.82 o 
   4  -7   8       13.59       10.88      1.36 o 
   5  -7   8        5.20        7.71      1.38 o 
  -5  -6   8        5.75        5.89      1.50 o 
  -4  -6   8       11.85       14.33      1.74 o 
  -3  -6   8        7.41        8.08      1.10 o 
  -2  -6   8        0.04        0.48      0.65 o 
  -1  -6   8       22.91       22.00      2.13 o 
   0  -6   8       74.90       86.91      2.75 o 
   1  -6   8       11.10       14.64      1.41 o 
   2  -6   8        0.16        0.00      0.60 o 
   3  -6   8        7.99        9.13      0.94 o 
   4  -6   8        8.13        5.97      1.12 o 
   5  -6   8        5.11        6.23      1.31 o 
  -5  -5   8        2.91        3.58      1.08 o 
  -4  -5   8        1.09        1.02      0.81 o 
  -3  -5   8        6.69        4.18      1.46 o 
  -2  -5   8       18.95       19.69      1.37 o 
  -1  -5   8        7.16        7.12      0.89 o 
   0  -5   8      115.14      121.76      2.84 o 
   1  -5   8        9.36       10.53      0.81 o 
   2  -5   8       27.80       29.58      1.30 o 
   3  -5   8       27.19       27.97      1.66 o 
   4  -5   8       12.72       13.26      1.36 o 
   5  -5   8       12.49       12.84      1.49 o 
   6  -5   8        2.72        4.56      1.25 o 
  -6  -4   8        0.21        0.00      0.79 o 
  -5  -4   8        5.99        7.22      1.31 o 
  -4  -4   8       19.15       18.39      1.32 o 
  -3  -4   8      338.62      331.68      5.25 o 
  -2  -4   8        3.23        2.73      0.72 o 
  -1  -4   8        2.87        4.19      2.03 o 
   0  -4   8       44.41       39.66      1.41 o 
   1  -4   8       61.00       58.39      1.66 o 
   2  -4   8       20.16       21.66      1.08 o 
   3  -4   8        9.46        7.99      0.99 o 
   4  -4   8       32.36       34.42      1.96 o 
   5  -4   8        3.05        2.15      0.92 o 
   6  -4   8        0.11        0.00      0.92 o 
  -6  -3   8        0.47        0.59      0.78 o 
  -5  -3   8       41.77       39.94      1.73 o 
  -4  -3   8      168.96      170.74      2.99 o 
  -3  -3   8      128.05      121.02      2.53 o 
  -2  -3   8       13.94       12.76      1.34 o 
  -1  -3   8        5.62        4.74      0.67 o 
   0  -3   8       13.96       15.55      0.84 o 
   1  -3   8      194.15      188.60      2.58 o 
   2  -3   8       69.63       73.89      1.73 o 
   3  -3   8       13.42       16.23      1.27 o 
   4  -3   8        4.56        5.33      0.90 o 
   5  -3   8       26.47       18.60      1.63 o 
   6  -3   8       10.00        7.65      1.39 o 
  -6  -2   8        0.22        0.63      0.70 o 
  -5  -2   8        0.48        0.30      0.57 o 
  -4  -2   8      146.68      132.62      2.80 o 
  -3  -2   8      122.46      121.77      2.47 o 
  -2  -2   8        1.65        0.73      0.44 o 
  -1  -2   8       62.31       59.21      1.65 o 
   0  -2   8       17.62       18.41      0.89 o 
   1  -2   8      260.43      256.36      3.35 o 
   2  -2   8        1.69        1.01      0.49 o 
   3  -2   8      115.65      108.93      2.93 o 
   4  -2   8        0.63        0.39      0.71 o 
   5  -2   8       17.88       16.43      2.09 o 
   6  -2   8        5.35        5.99      1.10 o 
  -7  -1   8        0.80        0.00      1.04 o 
  -6  -1   8        0.87        0.32      0.74 o 
  -5  -1   8       20.54       17.21      1.16 o 
  -4  -1   8        5.53        3.50      0.65 o 
  -3  -1   8        2.64        2.53      0.57 o 
  -2  -1   8      362.71      403.11      8.86 o 
  -1  -1   8      268.33      270.78      3.35 o 
   0  -1   8       21.25       22.58      0.99 o 
   1  -1   8       90.98       96.66      1.60 o 
   2  -1   8       79.48       84.26      1.90 o 
   3  -1   8      157.34      156.40      4.10 o 
   4  -1   8        0.24        0.00      0.55 o 
   5  -1   8        0.92        1.68      0.76 o 
   6  -1   8        0.24        0.00      0.87 o 
  -7   0   8        0.11        0.35      0.97 o 
  -6   0   8        0.22        0.14      0.77 o 
  -5   0   8        2.89        2.65      0.81 o 
  -4   0   8       39.88       36.70      1.79 o 
  -3   0   8        8.99        9.51      0.88 o 
  -2   0   8       93.85       95.98      1.82 o 
  -1   0   8       59.65       59.55      1.96 o 
   0   0   8       92.05       92.14      1.52 o 
   1   0   8        1.55        1.24      0.34 o 
   2   0   8       10.30        9.58      1.20 o 
   3   0   8       44.53       47.03      1.81 o 
   4   0   8       33.58       36.78      1.79 o 
   5   0   8       13.45       13.55      1.30 o 
   6   0   8        0.01        0.60      0.87 o 
  -7   1   8        1.70        0.91      2.02 o 
  -6   1   8        0.69        0.49      0.97 o 
  -5   1   8        1.01        1.54      0.95 o 
  -4   1   8        2.21        1.76      1.20 o 
  -3   1   8       14.69       13.35      1.07 o 
  -2   1   8       26.94       30.92      2.04 o 
  -1   1   8        0.00        0.40      0.40 o 
   0   1   8       15.31       16.02      0.98 o 
   1   1   8       23.24       26.07      1.34 o 
   2   1   8        0.01        0.10      0.62 o 
   3   1   8      115.56      116.17      2.68 o 
   4   1   8       13.50       13.45      1.26 o 
   5   1   8        0.72        0.00      0.75 o 
  -7   2   8        0.81        1.68      1.42 o 
  -6   2   8        1.76        1.01      1.15 o 
  -5   2   8        0.00        0.00      0.86 o 
  -4   2   8        1.28        1.84      0.91 o 
  -3   2   8       58.85       58.55      2.21 o 
  -2   2   8        6.74        7.09      0.78 o 
  -1   2   8      174.75      184.04      3.83 o 
   0   2   8       16.81       20.31      1.67 o 
   1   2   8       50.50       52.66      1.88 o 
   2   2   8       10.48       12.61      1.17 o 
   3   2   8       15.45       15.48      1.43 o 
   4   2   8       15.21       12.54      2.11 o 
   5   2   8        0.43        0.33      1.00 o 
  -6   3   8        1.48        0.69      1.18 o 
  -5   3   8        0.33        0.01      1.04 o 
  -4   3   8        4.88        6.17      1.32 o 
  -3   3   8       22.38       23.78      2.33 o 
  -2   3   8        5.37        4.17      1.47 o 
  -1   3   8       49.72       48.92      1.71 o 
   0   3   8       10.10       12.66      1.08 o 
   1   3   8        4.23        3.46      1.85 o 
   2   3   8       17.48       19.49      1.55 o 
   3   3   8        1.86        1.26      0.92 o 
   4   3   8        4.06        3.52      1.14 o 
  -6   4   8        0.00        0.00      1.37 o 
  -5   4   8       11.84       15.20      2.33 o 
  -4   4   8        1.89        2.96      1.23 o 
  -3   4   8       19.79       18.22      1.58 o 
  -2   4   8        2.17        3.18      0.77 o 
  -1   4   8        0.60        1.92      0.69 o 
   0   4   8        5.76        4.29      0.96 o 
   1   4   8       37.20       42.66      3.09 o 
   2   4   8       19.35       20.41      1.94 o 
   3   4   8       22.88       22.24      2.21 o 
   4   4   8        0.16        0.10      1.04 o 
  -5   5   8        3.79        6.46      1.79 o 
  -4   5   8       20.90       23.88      3.87 o 
  -3   5   8        1.97        2.79      1.01 o 
  -2   5   8        5.06        2.87      0.96 o 
  -1   5   8        0.27        0.01      0.74 o 
   0   5   8        0.38        0.36      1.18 o 
   1   5   8        0.47        0.52      1.00 o 
   2   5   8       32.68       31.37      2.52 o 
   3   5   8        5.67        3.88      1.42 o 
  -4   6   8        4.94        5.42      1.35 o 
  -3   6   8        0.55        0.36      0.89 o 
  -2   6   8        1.69        2.49      1.05 o 
  -1   6   8        0.62        0.00      0.88 o 
   0   6   8        5.25        4.25      1.29 o 
   1   6   8        0.08        0.07      1.33 o 
   2   6   8        0.38        1.21      1.27 o 
  -2   7   8        0.01        0.00      1.06 o 
  -1   7   8        0.22        0.24      1.11 o 
  -1  -9   9        1.16        3.04      1.52 o 
   0  -9   9        0.00        0.00      1.69 o 
   1  -9   9        6.21        9.29      2.03 o 
   2  -9   9        0.00        0.43      1.07 o 
  -3  -8   9        0.01        0.00      0.89 o 
  -2  -8   9        4.37        2.60      1.42 o 
  -1  -8   9       25.00       24.81      2.65 o 
   0  -8   9        6.96        7.98      1.70 o 
   1  -8   9        1.28        1.61      1.22 o 
   2  -8   9        7.12        7.75      2.67 o 
   3  -8   9        7.30        7.99      1.43 o 
   4  -8   9        2.31        2.34      1.09 o 
  -4  -7   9        0.03        0.00      0.90 o 
  -3  -7   9        0.00        0.82      0.85 o 
  -2  -7   9        6.83        7.66      1.17 o 
  -1  -7   9       46.55       51.46      4.60 o 
   0  -7   9       19.71       15.69      2.88 o 
   1  -7   9       25.05       30.08      2.81 o 
   2  -7   9       10.79       11.97      1.47 o 
   3  -7   9        1.47        1.95      0.99 o 
   4  -7   9        0.06        0.18      0.95 o 
  -5  -6   9        0.28        0.26      1.03 o 
  -4  -6   9        0.79        0.00      0.81 o 
  -3  -6   9       17.43       20.67      3.08 o 
  -2  -6   9        0.66        1.21      0.74 o 
  -1  -6   9       10.62       10.20      1.10 o 
   0  -6   9       40.65       41.72      3.21 o 
   1  -6   9       39.58       46.71      2.24 o 
   2  -6   9        7.06        5.40      1.27 o 
   3  -6   9        1.66        0.90      0.75 o 
   4  -6   9        0.35        0.46      0.85 o 
   5  -6   9        0.59        1.30      1.05 o 
  -5  -5   9        0.37        1.32      0.97 o 
  -4  -5   9       19.72       22.89      1.72 o 
  -3  -5   9       79.48       83.16      3.35 o 
  -2  -5   9       31.27       31.19      2.08 o 
  -1  -5   9        5.06        3.95      0.77 o 
   0  -5   9        2.68        1.25      1.10 o 
   1  -5   9      151.36      159.80      3.70 o 
   2  -5   9       32.23       35.54      1.67 o 
   3  -5   9       10.48       11.70      1.42 o 
   4  -5   9        8.45        8.15      1.19 o 
   5  -5   9        0.17        1.25      0.90 o 
  -6  -4   9        0.82        0.60      0.89 o 
  -5  -4   9        1.05        0.18      0.73 o 
  -4  -4   9       19.56       18.29      1.77 o 
  -3  -4   9      131.72      133.53      3.26 o 
  -2  -4   9        9.78        8.53      0.98 o 
  -1  -4   9       27.11       29.60      1.49 o 
   0  -4   9      202.88      215.73      4.29 o 
   1  -4   9      141.34      145.82      2.24 o 
   2  -4   9        0.46        1.02      0.45 o 
   3  -4   9       62.37       56.07      3.05 o 
   4  -4   9        5.07        3.06      0.90 o 
   5  -4   9        0.07        0.69      0.88 o 
  -6  -3   9        0.52        2.07      0.80 o 
  -5  -3   9       49.13       46.02      1.87 o 
  -4  -3   9        0.03        0.31      0.61 o 
  -3  -3   9        0.07        0.00      0.69 o 
  -2  -3   9       57.54       56.66      1.86 o 
  -1  -3   9       13.14       14.82      1.98 o 
   0  -3   9      214.31      234.68      7.17 o 
   1  -3   9       21.19       25.45      1.09 o 
   2  -3   9       15.40       15.54      1.03 o 
   3  -3   9      168.07      159.30      6.86 o 
   4  -3   9       17.82       13.81      1.38 o 
   5  -3   9        5.22        3.87      1.02 o 
   6  -3   9        0.70        0.00      0.93 o 
  -6  -2   9       13.38       12.55      1.19 o 
  -5  -2   9        1.27        0.57      0.62 o 
  -4  -2   9      221.88      212.90      3.70 o 
  -3  -2   9       32.26       26.76      1.39 o 
  -2  -2   9       11.66       11.61      0.92 o 
  -1  -2   9      281.95      272.29      7.01 o 
   0  -2   9        8.24        9.36      0.89 o 
   1  -2   9        3.71        2.70      0.75 o 
   2  -2   9       28.89       29.96      1.53 o 
   3  -2   9      412.40      393.70      5.36 o 
   4  -2   9        1.62        1.28      0.71 o 
   5  -2   9        2.10        3.32      0.88 o 
   6  -2   9        1.28        1.14      0.90 o 
  -6  -1   9        4.80        4.46      1.09 o 
  -5  -1   9       18.32       16.20      1.27 o 
  -4  -1   9        0.48        0.68      0.56 o 
  -3  -1   9       10.68       10.52      1.13 o 
  -2  -1   9       72.67       72.83      2.44 o 
  -1  -1   9       15.40       19.38      1.03 o 
   0  -1   9       22.84       24.41      1.00 o 
   1  -1   9       57.13       61.05      1.31 o 
   2  -1   9       84.54       83.33      1.98 o 
   3  -1   9       74.13       68.95      2.75 o 
   4  -1   9       30.25       29.45      1.63 o 
   5  -1   9        1.11        1.45      0.81 o 
  -7   0   9        0.01        0.00      1.11 o 
  -6   0   9        4.93        5.52      1.16 o 
  -5   0   9       96.32       79.33      3.01 o 
  -4   0   9       65.23       64.95      2.27 o 
  -3   0   9       76.24       78.88      2.63 o 
  -2   0   9       54.51       54.18      1.43 o 
  -1   0   9        5.24        5.17      0.57 o 
   0   0   9       21.99       22.03      0.86 o 
   1   0   9      111.89      116.13      3.03 o 
   2   0   9       30.59       31.24      1.43 o 
   3   0   9       20.45       19.26      1.30 o 
   4   0   9       15.88       17.83      1.62 o 
   5   0   9        7.68        6.62      1.08 o 
  -6   1   9        0.01        0.00      0.80 o 
  -5   1   9       25.90       25.30      2.02 o 
  -4   1   9      157.25      152.93      3.96 o 
  -3   1   9        0.01        0.00      0.51 o 
  -2   1   9      178.71      177.22      3.27 o 
  -1   1   9       55.95       57.18      1.69 o 
   0   1   9        5.43        7.03      0.61 o 
   1   1   9      113.17      111.12      2.58 o 
   2   1   9       21.23       20.64      1.45 o 
   3   1   9       12.80       13.54      1.32 o 
   4   1   9        1.33        0.40      0.73 o 
   5   1   9        6.20        5.50      1.10 o 
  -6   2   9        2.37        0.29      1.90 o 
  -5   2   9        0.23        0.40      0.84 o 
  -4   2   9        0.34        0.56      0.88 o 
  -3   2   9       56.65       59.72      2.38 o 
  -2   2   9        1.80        1.94      0.75 o 
  -1   2   9       21.80       24.09      1.31 o 
   0   2   9       19.91       24.19      1.97 o 
   1   2   9       72.69       73.40      2.97 o 
   2   2   9        0.96        1.75      0.92 o 
   3   2   9        0.03        0.00      1.01 o 
   4   2   9        0.46        0.42      0.89 o 
  -6   3   9        8.81       12.20      2.07 o 
  -5   3   9       16.63       19.18      3.31 o 
  -4   3   9        0.85        0.75      0.99 o 
  -3   3   9      105.18      107.93      4.78 o 
  -2   3   9       64.54       64.36      2.41 o 
  -1   3   9        0.04        0.38      0.89 o 
   0   3   9        0.77        0.85      0.63 o 
   1   3   9        2.59        2.11      0.98 o 
   2   3   9        3.96        4.54      1.17 o 
   3   3   9       39.70       43.25      2.37 o 
   4   3   9        2.89        2.25      1.14 o 
  -6   4   9       20.18       21.81      3.87 o 
  -5   4   9        0.01        0.14      1.10 o 
  -4   4   9        5.27        4.89      1.40 o 
  -3   4   9        0.41        1.50      1.39 o 
  -2   4   9       20.32       18.65      1.41 o 
  -1   4   9       36.74       40.84      1.92 o 
   0   4   9        9.31       10.44      1.38 o 
   1   4   9        3.99        3.78      1.16 o 
   2   4   9        5.84        8.85      2.55 o 
   3   4   9       37.60       40.62      3.37 o 
  -5   5   9        0.25        0.00      1.63 o 
  -4   5   9        2.33        0.00      1.15 o 
  -3   5   9        0.06        1.09      1.44 o 
  -2   5   9        8.59       11.43      2.19 o 
  -1   5   9        0.00        0.00      0.75 o 
   0   5   9       13.95       13.36      1.69 o 
   1   5   9        0.52        0.51      1.03 o 
   2   5   9        3.44        3.03      1.28 o 
  -4   6   9        1.41        2.06      1.43 o 
  -3   6   9        6.38        7.68      1.50 o 
  -2   6   9        0.15        0.00      0.93 o 
  -1   6   9        1.89        0.00      1.11 o 
   0   6   9        0.07        0.00      1.04 o 
   1   6   9        0.88        1.02      1.28 o 
   0  -9  10        3.08        6.33      1.71 o 
   1  -9  10        1.30        1.22      1.45 o 
  -2  -8  10        1.25        0.87      1.31 o 
  -1  -8  10        1.10        1.76      1.24 o 
   0  -8  10        0.32        0.00      1.09 o 
   1  -8  10        0.39        1.16      1.18 o 
   2  -8  10       24.99       26.15      2.65 o 
   3  -8  10       14.48       11.66      1.84 o 
  -4  -7  10        6.09        7.53      1.30 o 
  -3  -7  10        0.79        1.05      0.91 o 
  -2  -7  10        0.07        0.19      0.80 o 
  -1  -7  10        1.71        1.82      1.17 o 
   0  -7  10       60.55       64.05      9.04 o 
   1  -7  10        1.53        1.23      2.61 o 
   2  -7  10        5.34        4.83      1.09 o 
   3  -7  10        1.37        0.23      1.25 o 
   4  -7  10        7.15        8.62      1.33 o 
  -4  -6  10        6.09        7.23      1.55 o 
  -3  -6  10        6.74        4.61      1.01 o 
  -2  -6  10        4.45        3.84      0.90 o 
  -1  -6  10       23.22       23.77      2.40 o 
   0  -6  10        5.16        5.48      1.33 o 
   1  -6  10        5.51        6.65      1.36 o 
   2  -6  10        2.44        1.89      0.82 o 
   3  -6  10        1.24        1.64      0.82 o 
   4  -6  10        0.16        0.26      0.87 o 
   5  -6  10        2.56        2.56      1.15 o 
  -5  -5  10        1.90        2.16      1.07 o 
  -4  -5  10        4.09        2.50      0.92 o 
  -3  -5  10        6.20        5.62      1.23 o 
  -2  -5  10        5.92        5.45      0.90 o 
  -1  -5  10        0.98        1.20      0.79 o 
   0  -5  10        1.00        0.66      0.68 o 
   1  -5  10      149.58      153.37      4.60 o 
   2  -5  10        0.30        0.12      0.50 o 
   3  -5  10        4.99        3.46      0.86 o 
   4  -5  10        1.11        0.22      0.76 o 
   5  -5  10        2.08        0.16      0.97 o 
  -6  -4  10        1.08        1.06      1.03 o 
  -5  -4  10       16.98       17.16      1.98 o 
  -4  -4  10       19.81       23.47      1.69 o 
  -3  -4  10      135.54      134.62      3.23 o 
  -2  -4  10        1.02        0.28      0.58 o 
  -1  -4  10       33.37       35.19      1.92 o 
   0  -4  10        7.69        7.16      1.03 o 
   1  -4  10        0.26        0.44      0.65 o 
   2  -4  10       45.36       42.45      1.57 o 
   3  -4  10       70.81       68.68      2.42 o 
   4  -4  10        0.03        0.00      1.01 o 
   5  -4  10        0.57        0.16      0.87 o 
  -6  -3  10        7.50        8.82      1.12 o 
  -5  -3  10        7.68        9.53      1.37 o 
  -4  -3  10       16.06       14.78      1.38 o 
  -3  -3  10       51.26       50.54      1.88 o 
  -2  -3  10       53.03       54.91      1.77 o 
  -1  -3  10        3.88        3.74      0.82 o 
   0  -3  10        3.37        4.69      0.88 o 
   1  -3  10        6.68        5.61      0.79 o 
   2  -3  10        0.27        0.69      0.66 o 
   3  -3  10       81.79       83.23      2.25 o 
   4  -3  10        2.60        3.11      0.93 o 
   5  -3  10        0.97        0.63      0.89 o 
  -6  -2  10        0.06        0.00      0.75 o 
  -5  -2  10       17.96       16.01      1.88 o 
  -4  -2  10       11.04       10.84      1.07 o 
  -3  -2  10        3.77        3.64      0.74 o 
  -2  -2  10        0.79        0.58      0.52 o 
  -1  -2  10       43.87       40.73      1.64 o 
   0  -2  10        0.86        0.52      0.47 o 
   1  -2  10        4.30        4.55      1.16 o 
   2  -2  10       30.12       32.40      1.81 o 
   3  -2  10       80.18       75.68      3.17 o 
   4  -2  10        0.43        0.11      0.64 o 
   5  -2  10        0.56        0.40      0.82 o 
  -6  -1  10        2.08        2.18      1.00 o 
  -5  -1  10       36.36       38.83      2.20 o 
  -4  -1  10       63.60       59.89      2.07 o 
  -3  -1  10        0.24        1.21      0.61 o 
  -2  -1  10       71.37       69.06      2.03 o 
  -1  -1  10        0.31        0.07      0.43 o 
   0  -1  10       15.68       15.95      0.91 o 
   1  -1  10        3.13        3.41      0.59 o 
   2  -1  10        2.80        1.56      0.59 o 
   3  -1  10       11.71       10.64      1.03 o 
   4  -1  10        6.33        4.58      0.96 o 
   5  -1  10        1.08        0.00      0.71 o 
  -6   0  10        0.10        1.38      0.97 o 
  -5   0  10       61.15       56.09      2.86 o 
  -4   0  10       11.14        8.01      1.23 o 
  -3   0  10        0.65        0.00      0.63 o 
  -2   0  10       12.22       10.31      1.22 o 
  -1   0  10        3.11        2.31      0.52 o 
   0   0  10       68.06       72.55      1.70 o 
   1   0  10       13.01       12.66      1.07 o 
   2   0  10        1.05        1.53      0.63 o 
   3   0  10       27.14       26.33      1.55 o 
   4   0  10        0.02        0.14      0.71 o 
   5   0  10        5.53        3.95      1.02 o 
  -6   1  10        5.24        2.60      1.04 o 
  -5   1  10        0.70        0.15      0.82 o 
  -4   1  10       20.57       22.48      1.87 o 
  -3   1  10       64.17       65.23      2.53 o 
  -2   1  10       39.82       38.55      1.65 o 
  -1   1  10       23.61       25.37      1.34 o 
   0   1  10        2.00        4.07      0.55 o 
   1   1  10        2.93        4.86      0.86 o 
   2   1  10       16.83       16.38      1.39 o 
   3   1  10        0.75        0.29      0.73 o 
   4   1  10        8.68        5.07      1.59 o 
   5   1  10        1.43        1.04      1.06 o 
  -6   2  10        1.02        0.55      1.28 o 
  -5   2  10        5.21        4.27      1.22 o 
  -4   2  10        4.88        3.71      1.05 o 
  -3   2  10      332.35      340.25      6.27 o 
  -2   2  10      216.78      217.45      4.62 o 
  -1   2  10       10.09       15.75      2.00 o 
   0   2  10        1.83        1.50      0.76 o 
   1   2  10       12.46       13.70      1.89 o 
   2   2  10       15.69       22.32      1.67 o 
   3   2  10        9.80       11.34      1.40 o 
   4   2  10        0.05        0.01      0.94 o 
  -6   3  10        0.05        1.01      1.24 o 
  -5   3  10        2.46        0.85      1.75 o 
  -4   3  10        0.15        0.42      1.01 o 
  -3   3  10       89.40      101.90      3.27 o 
  -2   3  10       49.41       50.41      2.43 o 
  -1   3  10       30.65       34.09      2.44 o 
   0   3  10        8.93       11.36      1.36 o 
   1   3  10        6.29        9.21      1.48 o 
   2   3  10       12.97       13.43      1.69 o 
   3   3  10        2.80        3.80      1.27 o 
  -5   4  10        0.06        1.69      1.85 o 
  -4   4  10        0.03        0.23      1.20 o 
  -3   4  10        0.00        0.24      1.10 o 
  -2   4  10        0.41        0.66      0.87 o 
  -1   4  10       49.67       52.95      2.22 o 
   0   4  10        7.10        8.43      1.78 o 
   1   4  10        0.01        1.24      1.05 o 
   2   4  10        7.63        8.54      1.60 o 
   3   4  10        0.84        0.00      1.25 o 
  -4   5  10        0.05        0.00      1.05 o 
  -3   5  10        2.02        1.04      1.24 o 
  -2   5  10        4.28        5.54      1.52 o 
  -1   5  10        2.90        2.39      1.30 o 
   0   5  10        2.42        1.70      1.14 o 
   1   5  10        0.48        0.00      0.97 o 
  -2   6  10        0.38        0.00      1.01 o 
  -1   6  10        0.06        1.21      1.45 o 
  -2  -8  11        3.15        0.76      4.38 o 
  -1  -8  11        2.71        1.74      1.46 o 
   0  -8  11        1.11        2.06      1.35 o 
   1  -8  11        5.14        4.68      2.58 o 
   2  -8  11        1.44        2.29      1.32 o 
   3  -8  11       11.86       22.14      4.11 o 
  -3  -7  11        0.00        0.00      0.88 o 
  -2  -7  11        8.44        7.21      1.31 o 
  -1  -7  11       26.53       25.68      2.57 o 
   0  -7  11        0.43        1.02      1.11 o 
   1  -7  11        0.00        0.51      1.12 o 
   2  -7  11       13.77       18.00      2.17 o 
   3  -7  11        1.37        0.98      1.39 o 
   4  -7  11        0.07        0.00      1.47 o 
  -4  -6  11        0.28        0.00      0.84 o 
  -3  -6  11        6.83        5.71      1.11 o 
  -2  -6  11        7.47        6.12      1.70 o 
  -1  -6  11       31.94       30.98      2.10 o 
   0  -6  11       15.94       19.27      2.09 o 
   1  -6  11        7.86        5.90      1.36 o 
   2  -6  11        0.60        0.85      1.01 o 
   3  -6  11       10.96        8.94      1.83 o 
   4  -6  11        0.78        0.14      0.96 o 
  -5  -5  11        2.22        0.78      1.15 o 
  -4  -5  11        0.18        0.00      0.78 o 
  -3  -5  11       53.47       49.34      2.66 o 
  -2  -5  11      129.90      129.93      3.69 o 
  -1  -5  11        0.76        1.40      0.83 o 
   0  -5  11        8.57        6.15      1.07 o 
   1  -5  11        4.86        7.69      1.41 o 
   2  -5  11       56.63       51.57      4.78 o 
   3  -5  11        1.73        0.29      0.79 o 
   4  -5  11        0.39        0.35      0.89 o 
   5  -5  11        1.36        1.50      1.03 o 
  -5  -4  11        0.10        0.00      0.82 o 
  -4  -4  11        7.86        5.46      1.06 o 
  -3  -4  11      216.49      211.70      4.27 o 
  -2  -4  11       49.08       48.82      2.06 o 
  -1  -4  11       99.56       98.62      5.32 o 
   0  -4  11        8.01        9.76      1.25 o 
   1  -4  11       17.11       15.67      1.85 o 
   2  -4  11       48.40       50.01      2.46 o 
   3  -4  11        1.07        0.46      0.78 o 
   4  -4  11       16.90       16.55      2.03 o 
   5  -4  11        1.50        0.00      0.94 o 
  -6  -3  11        0.74        1.08      0.91 o 
  -5  -3  11       17.72       15.87      1.41 o 
  -4  -3  11        2.62        1.83      0.73 o 
  -3  -3  11       70.24       70.14      2.15 o 
  -2  -3  11        0.03        0.00      0.56 o 
  -1  -3  11       11.92       15.14      2.30 o 
   0  -3  11       22.24       22.19      1.63 o 
   1  -3  11        2.11        1.68      0.71 o 
   2  -3  11       59.98       61.74      1.91 o 
   3  -3  11       25.55       25.19      1.51 o 
   4  -3  11       44.96       44.83      2.37 o 
   5  -3  11        2.51        4.37      1.13 o 
  -6  -2  11       15.45       18.70      2.03 o 
  -5  -2  11        0.44        1.94      0.86 o 
  -4  -2  11        0.64        0.63      0.67 o 
  -3  -2  11        3.40        3.81      1.16 o 
  -2  -2  11        7.52        7.41      0.95 o 
  -1  -2  11       59.68       60.69      1.98 o 
   0  -2  11       60.53       59.50      2.22 o 
   1  -2  11        5.93        8.75      1.11 o 
   2  -2  11      153.18      154.33      3.35 o 
   3  -2  11        0.24        0.60      0.63 o 
   4  -2  11       19.85       16.30      1.35 o 
   5  -2  11        6.35        8.10      1.30 o 
  -6  -1  11        0.30        0.00      0.87 o 
  -5  -1  11        3.53        3.42      0.98 o 
  -4  -1  11        4.95        2.90      1.05 o 
  -3  -1  11       11.74       14.59      1.24 o 
  -2  -1  11        6.78        7.54      1.37 o 
  -1  -1  11      106.84      115.47      2.67 o 
   0  -1  11        5.54        6.84      0.73 o 
   1  -1  11       18.14       23.38      1.68 o 
   2  -1  11       13.08       10.15      0.96 o 
   3  -1  11       23.59       24.64      1.51 o 
   4  -1  11        0.35        0.58      0.77 o 
   5  -1  11        4.18        3.08      1.01 o 
  -6   0  11        0.30        0.33      1.01 o 
  -5   0  11        0.00        0.47      0.97 o 
  -4   0  11        3.89        2.86      0.96 o 
  -3   0  11       10.08        9.03      1.98 o 
  -2   0  11        0.90        0.00      0.63 o 
  -1   0  11        5.56        7.09      1.08 o 
   0   0  11       18.58       16.58      1.03 o 
   1   0  11       34.86       34.01      2.01 o 
   2   0  11       87.10       98.56      4.34 o 
   3   0  11        7.97        7.68      1.01 o 
   4   0  11        4.77        4.05      0.98 o 
  -6   1  11        0.07        0.00      0.96 o 
  -5   1  11        2.69        3.07      1.47 o 
  -4   1  11        5.86        4.37      1.12 o 
  -3   1  11        2.09        0.93      0.94 o 
  -2   1  11        6.36        4.65      0.80 o 
  -1   1  11        5.10        4.24      1.19 o 
   0   1  11        4.69        4.93      1.26 o 
   1   1  11       75.25       80.04      2.39 o 
   2   1  11        8.65        7.50      1.16 o 
   3   1  11        9.66       11.02      1.39 o 
   4   1  11        8.92        8.79      1.51 o 
  -6   2  11        5.96        4.90      2.28 o 
  -5   2  11        1.76        3.30      1.17 o 
  -4   2  11        0.63        0.00      0.93 o 
  -3   2  11        8.96        7.94      2.47 o 
  -2   2  11       19.52       19.85      1.50 o 
  -1   2  11        3.94        5.39      0.88 o 
   0   2  11        4.73        5.90      1.52 o 
   1   2  11       13.35       16.82      2.42 o 
   2   2  11        0.33        1.22      1.03 o 
   3   2  11        7.79        7.92      1.27 o 
   4   2  11        0.00        2.27      1.27 o 
  -5   3  11        0.28        1.53      1.28 o 
  -4   3  11        4.16        0.71      1.87 o 
  -3   3  11        0.03        1.31      0.95 o 
  -2   3  11       45.10       46.53      3.52 o 
  -1   3  11       15.50       16.51      1.68 o 
   0   3  11        4.81        5.60      1.20 o 
   1   3  11        0.65        0.88      1.28 o 
   2   3  11        0.58        0.00      1.52 o 
   3   3  11        9.81        8.95      2.11 o 
  -5   4  11        4.19        5.50      2.67 o 
  -4   4  11        5.63        4.17      1.55 o 
  -3   4  11        1.31        3.07      1.37 o 
  -2   4  11       22.18       20.96      2.66 o 
  -1   4  11        2.18        0.00      1.31 o 
   0   4  11        8.82       10.47      1.59 o 
   1   4  11        3.43        2.02      1.26 o 
   2   4  11        1.34        2.52      1.33 o 
  -3   5  11        0.17        3.21      1.57 o 
  -2   5  11        4.13        5.61      1.61 o 
  -1   5  11       16.21       19.97      2.72 o 
   0   5  11        0.67        1.26      1.29 o 
   1   5  11        0.20        0.01      1.16 o 
  -2  -8  12        4.63        5.60      4.36 o 
  -1  -8  12        0.00        0.00      1.23 o 
   0  -8  12        0.01        1.17      1.25 o 
   1  -8  12        9.03        9.27      2.00 o 
   2  -8  12        0.00        0.91      1.46 o 
  -3  -7  12        0.43        1.98      1.03 o 
  -2  -7  12        0.08        0.13      0.89 o 
  -1  -7  12       14.87       14.63      3.19 o 
   0  -7  12       18.89       26.09      5.16 o 
   1  -7  12        0.36        0.75      1.17 o 
   2  -7  12        8.93       12.21      2.95 o 
   3  -7  12        0.30        0.00      1.74 o 
  -4  -6  12        0.03        0.29      0.95 o 
  -3  -6  12       18.48       18.59      1.69 o 
  -2  -6  12       13.63       16.41      2.21 o 
  -1  -6  12        5.72        4.76      1.18 o 
   0  -6  12        8.22        8.87      1.62 o 
   1  -6  12        3.95        2.45      1.18 o 
   2  -6  12       11.64       13.07      3.08 o 
   3  -6  12        0.78        0.47      1.95 o 
   4  -6  12        3.16        4.08      1.48 o 
  -5  -5  12        0.66        0.96      1.07 o 
  -4  -5  12        2.57        3.99      1.49 o 
  -3  -5  12        0.01        1.13      0.86 o 
  -2  -5  12      123.22      132.88      3.39 o 
  -1  -5  12        0.06        0.00      0.69 o 
   0  -5  12        0.07        0.00      0.81 o 
   1  -5  12       52.23       54.49      2.94 o 
   2  -5  12       51.66       43.04      4.70 o 
   3  -5  12        1.48        0.00      1.18 o 
   4  -5  12        1.51        1.20      1.27 o 
  -5  -4  12        5.70        8.43      1.31 o 
  -4  -4  12        4.29        2.81      0.99 o 
  -3  -4  12       25.08       28.34      2.44 o 
  -2  -4  12      110.71      104.09      5.85 o 
  -1  -4  12       23.61       25.26      1.88 o 
   0  -4  12        1.25        1.28      0.81 o 
   1  -4  12       61.99       68.72      3.52 o 
   2  -4  12       10.56       12.22      1.93 o 
   3  -4  12       26.51       22.11      1.69 o 
   4  -4  12        8.62        7.00      1.76 o 
  -5  -3  12       27.54       27.51      1.83 o 
  -4  -3  12       15.36       13.40      1.51 o 
  -3  -3  12       16.26       17.23      1.45 o 
  -2  -3  12       14.33       14.25      2.47 o 
  -1  -3  12        1.45        0.10      1.09 o 
   0  -3  12       83.94       86.50      2.83 o 
   1  -3  12        0.01        0.00      0.92 o 
   2  -3  12       39.83       41.16      3.90 o 
   3  -3  12       16.13       15.59      1.45 o 
   4  -3  12       30.81       23.02      1.76 o 
  -6  -2  12        0.23        0.00      0.90 o 
  -5  -2  12        0.67        0.42      0.93 o 
  -4  -2  12        0.02        0.00      0.65 o 
  -3  -2  12       24.09       22.63      1.98 o 
  -2  -2  12        3.21        2.61      0.77 o 
  -1  -2  12        6.83        8.47      1.03 o 
   0  -2  12       29.18       27.91      2.35 o 
   1  -2  12        6.73        6.61      1.11 o 
   2  -2  12        1.62        1.25      0.87 o 
   3  -2  12        1.35        0.89      0.95 o 
   4  -2  12        2.28        1.40      0.83 o 
  -6  -1  12        0.48        0.41      0.97 o 
  -5  -1  12        7.44        8.66      1.48 o 
  -4  -1  12       57.26       56.82      2.92 o 
  -3  -1  12       34.23       33.14      2.22 o 
  -2  -1  12       13.80       15.32      1.30 o 
  -1  -1  12        3.69        4.06      0.77 o 
   0  -1  12       68.66       70.64      2.93 o 
   1  -1  12       16.93       15.77      1.57 o 
   2  -1  12        1.97        1.69      0.84 o 
   3  -1  12        1.25        0.73      0.73 o 
   4  -1  12        0.97        0.23      0.78 o 
  -6   0  12        5.70        6.08      2.45 o 
  -5   0  12        0.19        0.31      0.96 o 
  -4   0  12       28.41       31.73      2.36 o 
  -3   0  12      127.07      133.07      3.93 o 
  -2   0  12       41.31       41.15      2.29 o 
  -1   0  12        8.91       12.81      1.35 o 
   0   0  12        4.84        4.76      1.00 o 
   1   0  12        8.86        5.69      1.45 o 
   2   0  12        2.96        3.35      0.97 o 
   3   0  12        0.14        0.58      0.82 o 
   4   0  12        0.22        0.00      0.84 o 
  -6   1  12        3.21        2.89      1.38 o 
  -5   1  12        0.71        0.71      0.95 o 
  -4   1  12        0.24        1.42      0.94 o 
  -3   1  12        2.78        2.44      1.05 o 
  -2   1  12        0.51        0.54      0.87 o 
  -1   1  12       12.71       12.98      1.16 o 
   0   1  12        0.32        0.00      1.05 o 
   1   1  12        4.18        1.91      1.28 o 
   2   1  12       45.41       43.69      2.20 o 
   3   1  12        0.17        0.95      0.97 o 
   4   1  12        0.19        0.00      1.06 o 
  -5   2  12        5.68        8.43      1.92 o 
  -4   2  12       12.60       10.63      1.96 o 
  -3   2  12       16.47       19.46      3.42 o 
  -2   2  12       19.85       18.53      1.49 o 
  -1   2  12        3.78        2.47      0.76 o 
   0   2  12        2.83        2.97      1.37 o 
   1   2  12        0.87        0.58      1.74 o 
   2   2  12        2.66        0.66      1.21 o 
   3   2  12        1.83        1.81      1.22 o 
  -5   3  12       12.89       13.06      3.05 o 
  -4   3  12       11.61       15.59      2.28 o 
  -3   3  12        2.25        0.96      1.40 o 
  -2   3  12       18.68       16.64      1.75 o 
  -1   3  12        1.34        1.57      1.33 o 
   0   3  12        9.99        8.68      1.87 o 
   1   3  12        0.03        0.00      1.02 o 
   2   3  12        0.14        0.00      1.10 o 
  -4   4  12        2.31        3.34      2.26 o 
  -3   4  12        8.28        9.75      1.84 o 
  -2   4  12        0.15        0.00      1.04 o 
  -1   4  12        1.03        0.00      1.21 o 
   0   4  12        0.02        0.00      1.28 o 
   1   4  12        1.42        0.88      1.21 o 
  -2   5  12        0.13        1.70      1.52 o 
  -1   5  12        1.28        0.00      1.53 o 
  -1  -8  13       18.12       17.89      2.52 o 
   0  -8  13        7.13       10.69      2.20 o 
   1  -8  13        1.56        4.60      1.74 o 
  -3  -7  13        0.32        0.51      1.01 o 
  -2  -7  13        8.05       11.65      1.90 o 
  -1  -7  13        0.36        0.18      1.18 o 
   0  -7  13        0.58        0.96      1.16 o 
   1  -7  13        0.56        0.70      1.25 o 
   2  -7  13        6.51        7.29      2.84 o 
   3  -7  13        1.02        0.00      2.09 o 
  -4  -6  13        0.51        0.86      1.02 o 
  -3  -6  13        0.10        0.30      0.88 o 
  -2  -6  13        0.04        0.00      0.89 o 
  -1  -6  13        0.03        1.68      0.97 o 
   0  -6  13        1.07        0.68      1.67 o 
   1  -6  13        8.90        5.15      1.47 o 
   2  -6  13       23.96       25.60      4.16 o 
   3  -6  13        0.35        1.28      2.00 o 
  -4  -5  13        2.57        3.91      1.11 o 
  -3  -5  13        4.75        5.98      1.13 o 
  -2  -5  13       36.23       32.20      2.40 o 
  -1  -5  13        0.25        0.92      1.02 o 
   0  -5  13       22.40       26.28      2.06 o 
   1  -5  13        3.87        2.48      1.90 o 
   2  -5  13        2.51        1.63      1.65 o 
   3  -5  13        1.43        1.12      1.93 o 
   4  -5  13        2.23        0.26      1.52 o 
  -5  -4  13        0.16        1.82      0.99 o 
  -4  -4  13        2.46        2.12      0.92 o 
  -3  -4  13        0.08        0.11      0.85 o 
  -2  -4  13       43.11       47.84      2.52 o 
  -1  -4  13       17.17       15.98      2.47 o 
   0  -4  13        2.88        2.32      0.99 o 
   1  -4  13        1.79        1.47      1.24 o 
   2  -4  13       14.66       14.49      2.16 o 
   3  -4  13        0.19        0.48      1.74 o 
   4  -4  13       27.27       30.18      3.09 o 
  -5  -3  13        1.63        1.06      0.86 o 
  -4  -3  13        1.18        0.67      0.79 o 
  -3  -3  13        8.37        6.90      1.65 o 
  -2  -3  13       11.25       11.60      1.63 o 
  -1  -3  13       10.50       11.94      2.29 o 
   0  -3  13        0.26        0.24      0.75 o 
   1  -3  13        4.27        3.36      1.63 o 
   2  -3  13        9.25       10.00      1.88 o 
   3  -3  13        8.73        7.64      1.39 o 
   4  -3  13       43.82       37.48      3.20 o 
  -5  -2  13        1.24        1.29      1.15 o 
  -4  -2  13       15.85       11.96      1.58 o 
  -3  -2  13       15.26       16.10      1.45 o 
  -2  -2  13        3.55        2.53      1.21 o 
  -1  -2  13       33.95       32.99      1.77 o 
   0  -2  13        2.80        1.60      2.63 o 
   1  -2  13       10.88       10.88      2.95 o 
   2  -2  13        1.29        2.01      1.00 o 
   3  -2  13       14.65       12.70      1.65 o 
   4  -2  13       19.30       18.86      1.70 o 
  -5  -1  13        0.65        1.02      1.02 o 
  -4  -1  13       59.51       57.17      3.60 o 
  -3  -1  13       10.52       13.30      1.85 o 
  -2  -1  13        0.20        0.85      0.88 o 
  -1  -1  13        3.59        3.88      0.86 o 
   0  -1  13        7.18        5.89      2.46 o 
   1  -1  13        0.60        0.76      0.88 o 
   2  -1  13       27.80       28.08      3.98 o 
   3  -1  13        0.40        0.02      0.84 o 
   4  -1  13        0.81        0.51      0.89 o 
  -5   0  13        4.05        5.22      1.45 o 
  -4   0  13       12.26       12.67      2.95 o 
  -3   0  13        0.15        0.00      0.88 o 
  -2   0  13       64.87       69.66      5.08 o 
  -1   0  13        8.68       10.11      1.34 o 
   0   0  13        5.39        5.05      2.09 o 
   1   0  13       11.76       11.54      1.52 o 
   2   0  13        1.21        0.70      1.01 o 
   3   0  13        0.05        0.00      0.86 o 
  -5   1  13        0.32        0.37      1.11 o 
  -4   1  13        3.03        3.95      1.32 o 
  -3   1  13        1.53        1.47      0.95 o 
  -2   1  13      175.11      188.15      4.77 o 
  -1   1  13       30.22       30.45      2.61 o 
   0   1  13        0.76        0.68      1.20 o 
   1   1  13        0.12        1.71      1.53 o 
   2   1  13        1.40        1.90      1.34 o 
   3   1  13        5.56        3.92      1.20 o 
  -5   2  13        2.49        0.00      1.22 o 
  -4   2  13        0.01        0.03      0.97 o 
  -3   2  13        3.74        5.69      1.29 o 
  -2   2  13       55.66       58.95      2.86 o 
  -1   2  13        4.37        2.32      1.36 o 
   0   2  13        8.42        8.77      1.86 o 
   1   2  13        0.35        0.00      1.24 o 
   2   2  13        0.29        0.00      1.45 o 
  -4   3  13        0.00        0.57      1.34 o 
  -3   3  13        3.30        3.71      1.26 o 
  -2   3  13        2.27        2.31      0.96 o 
  -1   3  13        0.22        0.20      1.41 o 
   0   3  13        5.80        5.25      3.46 o 
   1   3  13        0.22        0.00      1.42 o 
  -3   4  13        2.19        3.08      2.13 o 
  -2   4  13        0.44        0.00      1.10 o 
  -1   4  13        0.07        0.00      1.44 o 
   0   4  13        2.76        3.22      1.85 o 
  -2  -7  14        8.79       10.08      2.60 o 
  -1  -7  14        7.82        7.02      1.73 o 
   0  -7  14        5.59        4.83      2.15 o 
   1  -7  14        1.53        0.00      2.48 o 
   2  -7  14        1.34        0.00      2.09 o 
  -3  -6  14        2.68        2.00      1.08 o 
  -2  -6  14       19.41       19.79      2.02 o 
  -1  -6  14       11.38       13.20      2.33 o 
   0  -6  14       11.37       13.46      1.99 o 
   1  -6  14        9.01        7.29      2.74 o 
   2  -6  14        0.49        0.00      1.75 o 
   3  -6  14        5.66        3.02      2.16 o 
  -4  -5  14        0.10        0.00      0.88 o 
  -3  -5  14        7.18        7.35      1.42 o 
  -2  -5  14       48.45       54.56      2.99 o 
  -1  -5  14        8.62        9.83      2.20 o 
   0  -5  14       26.13       31.98      2.31 o 
   1  -5  14        8.39        8.94      2.65 o 
   2  -5  14        0.85        0.60      1.91 o 
   3  -5  14        2.18        0.00      1.68 o 
  -4  -4  14        0.00        0.00      0.95 o 
  -3  -4  14        3.42        3.39      1.11 o 
  -2  -4  14       66.35       68.11      2.95 o 
  -1  -4  14        2.34        2.78      1.35 o 
   0  -4  14       11.18       13.77      1.58 o 
   1  -4  14       18.67       23.76      2.73 o 
   2  -4  14        0.23        0.00      1.28 o 
   3  -4  14        7.55        4.58      2.61 o 
  -5  -3  14        0.63        0.56      1.57 o 
  -4  -3  14        1.77        0.52      0.96 o 
  -3  -3  14        2.93        1.67      0.87 o 
  -2  -3  14        4.31        3.67      1.08 o 
  -1  -3  14        0.73        0.86      1.19 o 
   0  -3  14        7.28        8.47      2.59 o 
   1  -3  14        3.90        2.34      1.45 o 
   2  -3  14        0.76        1.56      3.19 o 
   3  -3  14       19.48       15.88      1.82 o 
  -5  -2  14        0.01        0.84      1.12 o 
  -4  -2  14        0.98        1.81      1.12 o 
  -3  -2  14        0.71        1.11      0.97 o 
  -2  -2  14       12.47       13.26      1.73 o 
  -1  -2  14        1.92        1.79      0.79 o 
   0  -2  14        0.22        0.38      1.27 o 
   1  -2  14        2.78        2.54      1.63 o 
   2  -2  14        4.96        2.85      1.90 o 
   3  -2  14        1.86        0.56      1.13 o 
  -5  -1  14        0.01        0.00      1.08 o 
  -4  -1  14        0.00        0.35      1.05 o 
  -3  -1  14       10.91       10.89      1.53 o 
  -2  -1  14        0.05        0.09      0.95 o 
  -1  -1  14       10.87        7.15      1.22 o 
   0  -1  14        6.94        5.13      1.62 o 
   1  -1  14       17.10       18.39      2.50 o 
   2  -1  14       11.26        9.95      1.58 o 
   3  -1  14        1.59        0.85      1.19 o 
  -5   0  14        0.11        0.00      1.26 o 
  -4   0  14        0.93        0.19      1.10 o 
  -3   0  14       23.22       23.36      3.70 o 
  -2   0  14        9.14        8.70      1.69 o 
  -1   0  14       15.31       13.20      2.57 o 
   0   0  14        9.86        7.80      2.83 o 
   1   0  14        0.46        1.33      1.33 o 
   2   0  14        6.50        6.38      1.48 o 
   3   0  14        2.28        2.49      1.64 o 
  -5   1  14        0.79        2.84      1.51 o 
  -4   1  14        2.44        0.43      1.12 o 
  -3   1  14        6.07        6.28      2.67 o 
  -2   1  14       27.21       27.06      2.20 o 
  -1   1  14       28.16       25.13      4.29 o 
   0   1  14        1.20        2.77      1.43 o 
   1   1  14        3.28        2.21      1.55 o 
   2   1  14        4.05        5.92      2.09 o 
  -4   2  14        1.73        0.00      1.12 o 
  -3   2  14        6.48        6.39      1.42 o 
  -2   2  14       21.45       21.63      2.00 o 
  -1   2  14       39.33       44.65      5.48 o 
   0   2  14        0.03        0.00      1.29 o 
   1   2  14        0.01        0.00      1.47 o 
  -3   3  14        2.21        1.54      1.26 o 
  -2   3  14        0.06        2.52      2.54 o 
  -1   3  14        3.35        4.80      1.82 o 
   0   3  14        3.59        2.39      1.70 o 
  -1  -7  15       10.84       10.31      2.10 o 
   0  -7  15        5.50        9.14      2.45 o 
  -2  -6  15        2.20        1.25      1.25 o 
  -1  -6  15       37.06       39.53      3.06 o 
   0  -6  15        0.06        1.97      1.31 o 
   1  -6  15        7.31        9.06      3.00 o 
   2  -6  15        3.14        1.02      1.97 o 
  -3  -5  15        8.28        5.88      1.42 o 
  -2  -5  15       26.87       27.37      2.30 o 
  -1  -5  15       77.58       89.97      3.60 o 
   0  -5  15        4.10        0.72      1.63 o 
   1  -5  15        0.27        0.00      1.88 o 
   2  -5  15        1.88        6.11      2.64 o 
  -4  -4  15        4.25        4.46      2.84 o 
  -3  -4  15        7.41        8.37      1.48 o 
  -2  -4  15        0.85        1.62      1.02 o 
  -1  -4  15       11.29       10.26      1.48 o 
   0  -4  15        4.34        2.40      1.57 o 
   1  -4  15       31.35       35.47      4.75 o 
   2  -4  15        0.01        0.81      1.45 o 
   3  -4  15        3.70        3.98      2.68 o 
  -4  -3  15        6.07        4.04      1.29 o 
  -3  -3  15        0.06        0.00      0.82 o 
  -2  -3  15        4.25        3.62      1.22 o 
  -1  -3  15        1.56        1.97      1.02 o 
   0  -3  15       20.62       13.69      2.27 o 
   1  -3  15       26.47       26.40      7.89 o 
   2  -3  15        0.39        2.16      1.67 o 
   3  -3  15        0.46        0.36      1.55 o 
  -4  -2  15        2.24        1.79      1.30 o 
  -3  -2  15        4.15        3.43      1.16 o 
  -2  -2  15        1.43        2.07      1.07 o 
  -1  -2  15       26.46       27.77      1.83 o 
   0  -2  15       10.33       10.33      4.11 o 
   1  -2  15        1.47        1.88      2.27 o 
   2  -2  15        0.65        1.72      1.52 o 
   3  -2  15        0.08        0.00      1.17 o 
  -4  -1  15        1.64        1.94      1.21 o 
  -3  -1  15       21.69       21.44      2.11 o 
  -2  -1  15       15.84       16.05      2.09 o 
  -1  -1  15       13.24       15.85      3.63 o 
   0  -1  15       26.25       23.66      4.13 o 
   1  -1  15        0.29        0.00      1.26 o 
   2  -1  15        1.46        0.51      1.54 o 
  -4   0  15        2.92        2.31      1.25 o 
  -3   0  15        2.47        0.96      1.07 o 
  -2   0  15       14.13       17.06      1.91 o 
  -1   0  15        0.00        0.00      2.36 o 
   0   0  15        9.18       10.97      3.18 o 
   1   0  15        2.92        2.23      2.63 o 
   2   0  15        2.96        2.66      1.64 o 
  -4   1  15        0.18        0.00      1.17 o 
  -3   1  15        3.16        4.08      1.37 o 
  -2   1  15        1.27        0.64      1.13 o 
  -1   1  15        0.43        1.59      2.49 o 
   0   1  15        0.98        0.19      2.20 o 
   1   1  15        0.00        0.00      1.46 o 
  -3   2  15        0.66        0.00      1.13 o 
  -2   2  15        1.24        0.15      2.39 o 
  -1   2  15        1.89        2.39      2.73 o 
   0   2  15        2.93        3.72      1.77 o 
  -1  -6  16        0.73        0.69      1.34 o 
   0  -6  16        1.90        0.28      2.16 o 
   1  -6  16        2.85        6.01      2.83 o 
  -2  -5  16        0.40        0.60      1.13 o 
  -1  -5  16        5.51        5.50      1.36 o 
   0  -5  16        3.88        1.97      2.46 o 
   1  -5  16        0.04        0.36      2.06 o 
  -3  -4  16        6.92        7.28      1.51 o 
  -2  -4  16        0.92        0.00      1.03 o 
  -1  -4  16        1.05        1.21      1.45 o 
   0  -4  16       16.05       18.89      2.70 o 
   1  -4  16        0.43        0.72      2.06 o 
   2  -4  16        0.68        0.48      1.94 o 
  -3  -3  16        9.29       11.03      1.68 o 
  -2  -3  16       10.12        6.86      1.43 o 
  -1  -3  16        1.42        1.05      0.99 o 
   0  -3  16        0.15        0.04      1.66 o 
   1  -3  16        1.72        2.82      1.99 o 
   2  -3  16        0.27        0.00      1.49 o 
  -4  -2  16        0.89        0.13      1.18 o 
  -3  -2  16       29.74       34.29      4.53 o 
  -2  -2  16        1.31        0.53      1.06 o 
  -1  -2  16        0.46        0.64      2.39 o 
   0  -2  16        6.74        7.88      1.99 o 
   1  -2  16        4.16        6.87      2.38 o 
   2  -2  16        0.10        3.02      1.74 o 
  -4  -1  16        1.10        0.00      1.15 o 
  -3  -1  16        3.61        1.57      1.45 o 
  -2  -1  16        0.84        0.00      1.07 o 
  -1  -1  16        0.02        1.39      2.55 o 
   0  -1  16        1.58        0.00      2.17 o 
   1  -1  16        0.05        0.00      2.20 o 
   2  -1  16        0.70        2.13      3.43 o 
  -3   0  16        0.07        0.41      1.15 o 
  -2   0  16        0.10        0.00      0.99 o 
  -1   0  16       37.18       32.95      5.09 o 
   0   0  16       11.84        4.57      2.54 o 
   1   0  16        0.75        4.75      2.90 o 
  -3   1  16        1.01        1.72      1.37 o 
  -2   1  16        0.59        0.00      2.57 o 
  -1   1  16       30.27       27.54      5.08 o 
   0   1  16        2.66        1.97      2.96 o 
  -1  -5  17       17.96       20.33      2.17 o 
   0  -5  17        2.49        4.03      1.88 o 
  -2  -4  17        0.02        0.00      1.00 o 
  -1  -4  17       10.25       13.69      2.44 o 
   0  -4  17        0.91        1.26      1.71 o 
   1  -4  17        1.98        1.03      1.65 o 
  -2  -3  17        3.38        1.89      1.70 o 
  -1  -3  17        1.40        2.19      1.66 o 
   0  -3  17        0.08        0.66      1.76 o 
   1  -3  17        5.54        5.24      3.90 o 
  -3  -2  17        5.23        6.39      1.54 o 
  -2  -2  17       17.51       16.44      2.02 o 
  -1  -2  17        4.22        0.04      2.65 o 
   0  -2  17        0.78        0.00      2.23 o 
   1  -2  17        4.19        3.71      1.93 o 
  -2  -1  17        2.61        3.10      1.85 o 
   0  -1  17        1.11        3.09      2.84 o 
  -1   0  17       15.94       23.31      4.78 o 
                                                 
